# Supplementary material for: Unraveling the spatial and signaling dynamics and splicing kinetics of immune infiltration in osteoarthritis synovium
Source: Front Immunol. 2025 Mar 13;16:1521038. doi: 10.3389/fimmu.2025.1521038 (PMC11966058; doi:10.3389/fimmu.2025.1521038)
Supplement: Supplementary file 2 [file Table1.xlsx]

## Sheet: Myeloid
gene	pvalue	qvalue	FoldChange	MaxBaseMean	BaseMean	log2(BaseMean)	log2FC	abs(log2FC)	size	-log(pvalue)	-log(qvalue)	sig
SKI	1.82478e-26	3.6898e-25	2.18567	1.51194	1.10161	0.139611	1.12808	1.12808	0.218567	25.7388	10	up
ARHGEF10L	2.30841e-38	5.19664e-37	2.12918	2.14736	1.57772	0.657842	1.0903	1.0903	0.212918	37.6367	10	up
HIVEP3	0	0	3.25669	1.68041	1.0979	0.134746	1.70341	1.70341	0.325669	inf	10	up
S100A9	0	0	0.396241	3.91808	2.73503	1.45156	-1.33555	1.33555	0.0396241	inf	10	down
RASAL2	0	0	2.3197	2.91436	2.08511	1.06012	1.21394	1.21394	0.23197	inf	10	up
IVNS1ABP	3.08286e-44	7.12855e-43	0.449636	2.01365	1.4593	0.545272	-1.15317	1.15317	0.0449636	43.511	10	down
PRG4	0	0	2.24316	4.67872	3.382	1.75788	1.16553	1.16553	0.224316	inf	10	up
ASAP2	1.24124e-39	2.81552e-38	2.71193	1.62607	1.11256	0.153882	1.43932	1.43932	0.271193	38.9061	10	up
DNMT3A	1.11439e-38	2.51106e-37	2.88246	1.51254	1.01836	0.0262473	1.5273	1.5273	0.288246	37.953	10	up
TTC7A	4.44772e-42	1.01858e-40	2.42945	1.92689	1.35976	0.443355	1.28063	1.28063	0.242945	41.3519	10	up
FN1	0	0	3.28559	5.90859	3.85316	1.94604	1.71615	1.71615	0.328559	inf	10	up
PID1	2.70448e-35	5.97188e-34	0.48222	2.09055	1.5491	0.631431	-1.05224	1.05224	0.048222	34.5679	10	down
SKIL	0	0	2.30039	2.17222	1.55801	0.639701	1.20188	1.20188	0.230039	inf	10	up
EIF4E	8.62207e-22	1.59465e-20	2.02609	1.53688	1.14749	0.198487	1.0187	1.0187	0.202609	21.0644	10	up
LUCAT1	0	0	3.21647	1.86841	1.22435	0.292016	1.68548	1.68548	0.321647	inf	10	up
GPX3	0	0	0.291922	1.6452	1.06243	0.0873696	-1.77635	1.77635	0.0291922	inf	10	down
TIMD4	0	0	3.47269	1.83735	1.18291	0.24234	1.79606	1.79606	0.347269	inf	10	up
ENSG00000253736	2.12297e-40	4.82935e-39	0.388999	1.53253	1.06408	0.089605	-1.36216	1.36216	0.0388999	39.6731	10	down
SNHG5	2.8026e-45	6.49309e-44	0.481773	2.29138	1.69743	0.763352	-1.05357	1.05357	0.0481773	44.5524	10	down
ENSG00000226149	1.49647e-29	3.15437e-28	2.08509	1.8588	1.37491	0.459339	1.06011	1.06011	0.208509	28.8249	10	up
IFNGR1	1.89764e-41	4.3333e-40	0.455372	1.90465	1.38575	0.470667	-1.13488	1.13488	0.0455372	40.7218	10	down
HIVEP2	2.91641e-34	6.40214e-33	2.12809	2.0231	1.48665	0.572066	1.08956	1.08956	0.212809	33.5352	10	up
FGL2	6.30584e-43	1.45107e-41	0.463723	2.04445	1.49602	0.581129	-1.10867	1.10867	0.0463723	42.2003	10	down
ENSG00000253496	0	0	4.02915	1.64597	1.02692	0.0383209	2.01048	2.01048	0.402915	inf	10	up
CLU	0	0	4.9281	3.02859	1.82123	0.864912	2.30103	2.30103	0.49281	inf	10	up
CEBPD	0	0	0.377096	2.56732	1.76746	0.821674	-1.407	1.407	0.0377096	inf	10	down
KCNQ3	7.8899e-30	1.66603e-28	2.43573	1.61211	1.13673	0.184892	1.28436	1.28436	0.243574	29.1029	10	up
ENG	1.05186e-33	2.29636e-32	2.08816	1.93697	1.43205	0.518086	1.06224	1.06224	0.208816	32.978	10	up
DNM1	0	0	2.21555	2.63144	1.90934	0.933074	1.14767	1.14767	0.221555	inf	10	up
ARHGAP22	0	0	2.31986	2.44955	1.75249	0.809402	1.21404	1.21404	0.231986	inf	10	up
TBC1D12	0	0	2.17359	2.4106	1.75959	0.815237	1.12008	1.12008	0.217359	inf	10	up
CRTAC1	0	0	5.90064	1.72926	1.0108	0.0155042	2.56087	2.56087	0.590064	inf	10	up
HTRA1	0	0	2.53945	3.10857	2.16608	1.11508	1.34452	1.34452	0.253945	inf	10	up
IFITM2	0	0	0.305821	1.89324	1.23582	0.305463	-1.70924	1.70924	0.0305821	inf	10	down
IFITM3	0	0	0.316404	2.72733	1.79484	0.843852	-1.66016	1.66016	0.0316404	inf	10	down
LYVE1	0	0	0.437299	3.63835	2.61445	1.38651	-1.19331	1.19331	0.0437299	inf	10	down
MPPED2	3.49346e-31	7.44937e-30	0.456222	1.62343	1.1818	0.240986	-1.13219	1.13219	0.0456222	30.4567	10	down
OLR1	0	0	3.12489	1.96638	1.29753	0.375763	1.64381	1.64381	0.312489	inf	10	up
ITGA5	6.26658e-31	1.3327e-29	2.44685	1.46668	1.03279	0.0465477	1.29093	1.29093	0.244685	30.203	10	up
CMKLR1	5.8374e-27	1.19556e-25	2.03718	1.75922	1.31117	0.39085	1.02657	1.02657	0.203718	26.2338	10	up
ALDH2	0	0	2.33361	2.49849	1.78433	0.835381	1.22256	1.22256	0.233361	inf	10	up
P2RX7	3.85215e-24	7.53365e-23	2.14175	1.46133	1.07159	0.0997523	1.09879	1.09879	0.214175	23.4143	10	up
KDM2B	7.33555e-36	1.62679e-34	2.31335	1.80772	1.29433	0.372207	1.20998	1.20998	0.231335	35.1346	10	up
LCP1	0	0	0.387779	2.89451	2.0082	1.00591	-1.36669	1.36669	0.0387779	inf	10	down
RNASE6	1.07952e-32	2.32904e-31	0.449991	1.54205	1.11774	0.160588	-1.15203	1.15203	0.0449991	31.9668	10	down
IFI27	3.32766e-30	7.05167e-29	2.60337	1.45553	1.00704	0.0101263	1.38038	1.38038	0.260337	29.4779	10	up
RPS17	0	0	0.493722	3.06961	2.29235	1.19683	-1.01823	1.01823	0.0493722	inf	10	down
CIITA	4.19353e-31	8.9342e-30	2.32683	1.61536	1.15455	0.207328	1.21837	1.21837	0.232683	30.3774	10	up
PLCG2	1.24583e-26	2.53418e-25	2.17101	1.58078	1.15422	0.206918	1.11837	1.11837	0.217101	25.9045	10	up
CRK	8.01822e-25	1.5824e-23	2.13674	1.46296	1.07359	0.102438	1.09541	1.09541	0.213674	24.0959	10	up
EVI2B	1.24798e-36	2.78314e-35	0.483151	1.88956	1.40103	0.486483	-1.04945	1.04945	0.0483151	35.9038	10	down
ABCC3	0	0	4.00941	2.12077	1.32453	0.405484	2.00339	2.00339	0.400941	inf	10	up
CUEDC1	1.54758e-21	2.85781e-20	2.07738	1.36562	1.01127	0.0161748	1.05477	1.05477	0.207738	20.8103	10	up
TEX14	4.12958e-33	8.9418e-32	0.436502	1.59512	1.14546	0.195923	-1.19594	1.19594	0.0436502	32.3841	10	down
APOE	0	0	2.05283	3.30376	2.45635	1.29651	1.03761	1.03761	0.205283	inf	10	up
EYA2	9.4679e-31	2.00993e-29	2.11782	1.84048	1.35453	0.437796	1.08258	1.08258	0.211782	30.0237	10	up
TIMP3	4.04738e-27	8.31091e-26	2.23555	1.55882	1.12781	0.173529	1.16063	1.16063	0.223555	26.3928	10	up
MIR3667HG	2.81181e-26	5.676e-25	2.11026	1.6292	1.2004	0.263509	1.07742	1.07742	0.211026	25.551	10	up
XIST	0	0	4474.61	3.86406	1.93203	0.950119	12.1275	12.1275	447.461	inf	10	up
GLA	1.48463e-32	3.19725e-31	0.442483	1.54758	1.11594	0.158256	-1.17631	1.17631	0.0442483	31.8284	10	down
RPS4Y1	0	0	0.0778452	2.01124	1.0835	0.115706	-3.68325	3.68325	0.00778452	inf	10	down
LINC00278	0	0	0.0318762	3.1151	1.60678	0.684171	-4.97138	4.97138	0.00318762	inf	10	down

## Sheet: Mural
gene	pvalue	qvalue	FoldChange	MaxBaseMean	BaseMean	log2(BaseMean)	log2FC	abs(log2FC)	size	-log(pvalue)	-log(qvalue)	sig
HES4	2.83093e-09	2.04886e-08	1.51333	2.64547	2.19648	1.13519	0.597725	0.597725	0.151333	8.54807	7.68849	up
GNB1	0.00198033	0.00980908	1.35567	1.49958	1.30263	0.381429	0.439004	0.439004	0.135567	2.70326	2.00837	up
SPEN	0.00093658	0.00494093	1.4515	1.22	1.02997	0.0426057	0.537543	0.537543	0.14515	3.02846	2.30619	up
ARHGEF10L	5.63844e-07	3.86044e-06	1.69721	1.4498	1.15164	0.203689	0.763166	0.763166	0.169721	6.24884	5.41336	up
EIF4G3	2.08997e-05	0.000132548	1.55889	1.45389	1.19294	0.254523	0.640521	0.640521	0.155889	4.67986	3.87763	up
HSPG2	3.10833e-05	0.000194699	1.51402	1.54188	1.27983	0.355955	0.598382	0.598382	0.151402	4.50747	3.71064	up
SYF2	9.33502e-05	0.000561845	0.627688	1.30993	1.06574	0.0918518	-0.671882	0.671882	0.0627687	4.02988	3.25038	down
THRAP3	1.71104e-05	0.000109419	1.55706	1.4458	1.18684	0.247131	0.638829	0.638829	0.155706	4.76674	3.96091	up
SCMH1	0.000924611	0.00488211	1.42735	1.3415	1.1404	0.189544	0.513338	0.513338	0.142735	3.03404	2.31139	up
OSBPL9	0.00267387	0.0128987	1.37915	1.30459	1.12501	0.169941	0.463784	0.463784	0.137915	2.57286	1.88946	up
TTLL7	0.00808752	0.0341009	1.33295	1.29514	1.13316	0.180351	0.414625	0.414625	0.133295	2.09218	1.46723	up
ARHGAP29	5.64318e-09	4.06814e-08	1.66288	1.96153	1.5702	0.65095	0.733688	0.733688	0.166288	8.24848	7.3906	up
TXNIP	1.85665e-09	1.34988e-08	0.640022	2.70527	2.21802	1.14927	-0.643806	0.643806	0.0640022	8.73127	7.8697	down
KIRREL1	0.0105357	0.0428984	1.34	1.18122	1.03114	0.0442357	0.422232	0.422232	0.134	1.97734	1.36756	up
TAGLN2	9.28615e-08	6.51314e-07	1.69817	1.6011	1.2716	0.346642	0.763979	0.763979	0.169817	7.03216	6.18621	up
DDR2	3.23148e-06	2.14771e-05	1.69584	1.28104	1.01785	0.0255213	0.762001	0.762001	0.169584	5.4906	4.66802	up
GAS5	1.00866e-07	7.06e-07	0.65517	2.37399	1.96437	0.974064	-0.610058	0.610058	0.065517	6.99626	6.1512	down
GLUL	1.98717e-13	1.49634e-12	0.443977	1.8554	1.33907	0.42123	-1.17144	1.17144	0.0443977	12.7018	10	down
NIBAN1	1.27209e-06	8.5984e-06	1.50444	2.01851	1.6798	0.74829	0.589228	0.589228	0.150444	5.89548	5.06558	up
PRG4	2.75949e-27	2.11803e-26	2.16447	3.1494	2.30173	1.20272	1.11401	1.11401	0.216447	26.5592	10	up
LMOD1	2.89053e-16	2.1946e-15	0.68533	4.29606	3.61985	1.85593	-0.54513	0.54513	0.068533	15.539	10	down
ATP2B4	1.78828e-09	1.30057e-08	1.62992	2.18574	1.76302	0.81805	0.704804	0.704804	0.162992	8.74756	7.88587	up
NFASC	8.4455e-08	5.92876e-07	1.78783	1.43486	1.11831	0.161323	0.83821	0.83821	0.178783	7.07337	6.22704	up
ENAH	1.00213e-05	6.51328e-05	1.38768	2.39183	2.05747	1.04087	0.472675	0.472675	0.138768	4.99908	4.1862	up
CDC42BPA	0.00177763	0.00888479	1.3503	1.5985	1.39092	0.47604	0.433282	0.433282	0.13503	2.75016	2.05135	up
TOMM20	0.000799647	0.00426765	0.71348	1.58453	1.35727	0.440708	-0.487055	0.487055	0.071348	3.0971	2.36981	down
NID1	7.72289e-08	5.42948e-07	0.511637	1.42699	1.0781	0.10849	-0.966807	0.966807	0.0511637	7.11222	6.26524	down
RYR2	2.04633e-06	1.37228e-05	1.44264	2.32658	1.96937	0.977734	0.528716	0.528716	0.144264	5.68903	4.86256	up
SMYD3	9.34448e-08	6.55213e-07	1.6263	1.89194	1.52729	0.610971	0.70159	0.70159	0.16263	7.02945	6.18362	up
KLHL29	7.80706e-05	0.000473107	1.49527	1.50555	1.25591	0.328737	0.580404	0.580404	0.149527	4.10751	3.32504	up
PPP1CB	6.04167e-06	3.97224e-05	0.71684	2.50431	2.14949	1.104	-0.480277	0.480277	0.071684	5.21884	4.40096	down
LBH	4.81832e-12	3.59865e-11	1.5961	2.86239	2.32753	1.2188	0.674553	0.674553	0.15961	11.3171	10	up
LTBP1	8.59911e-10	6.30002e-09	1.64598	2.21558	1.78046	0.832252	0.718948	0.718948	0.164598	9.06555	8.20066	up
COMMD1	0.00021753	0.00126055	1.51766	1.24111	1.02913	0.0414269	0.601849	0.601849	0.151766	3.66248	2.89944	up
RAB1A	0.000597377	0.00326414	1.39265	1.54633	1.32808	0.409341	0.477836	0.477836	0.139265	3.22375	2.48623	up
ANTXR1	3.35395e-13	2.52313e-12	2.05745	1.71862	1.2765	0.352195	1.04085	1.04085	0.205745	12.4744	10	up
MTHFD2	0.000412274	0.0023099	0.704642	1.64663	1.40318	0.488704	-0.505038	0.505038	0.0704642	3.38481	2.63641	down
TCF7L1	0.000260039	0.00149381	1.43152	1.57014	1.33321	0.414906	0.517551	0.517551	0.143152	3.58496	2.8257	up
RPL31	2.0541e-07	1.42271e-06	0.706546	2.82702	2.41195	1.2702	-0.501146	0.501146	0.0706546	6.68738	5.84688	down
MAP4K4	8.42084e-11	6.23263e-10	1.84913	1.80159	1.38752	0.47251	0.886846	0.886846	0.184913	10.0746	9.20533	up
LIMS1	0.000710893	0.00382826	1.38687	1.56254	1.34435	0.426912	0.47183	0.47183	0.138687	3.1482	2.417	up
RANBP2	0.00293354	0.0140095	1.36654	1.3757	1.19095	0.252119	0.450532	0.450532	0.136654	2.53261	1.85358	up
SH3RF3	1.52273e-08	1.08721e-07	1.84424	1.45821	1.12403	0.168682	0.883029	0.883029	0.184424	7.81738	6.96369	up
MIR4435-2HG	6.75778e-10	4.96167e-09	1.99721	1.42556	1.06921	0.0965463	0.997983	0.997983	0.199721	9.1702	8.30437	up
NCKAP5	5.71688e-09	4.12002e-08	1.63774	2.18259	1.75728	0.813347	0.71171	0.71171	0.163774	8.24284	7.3851	up
ZEB2	2.45654e-07	1.69652e-06	1.35474	3.20699	2.78688	1.47865	0.438011	0.438011	0.135474	6.60968	5.77044	up
TEX41	3.4716e-05	0.000216544	1.43079	1.94089	1.64843	0.721092	0.516815	0.516815	0.143079	4.45947	3.66445	up
RBMS1	1.55505e-08	1.10995e-07	1.54673	2.31128	1.90247	0.927872	0.62922	0.62922	0.154673	7.80826	6.9547	up
PDE1A	2.63939e-08	1.87606e-07	1.66753	1.86683	1.49281	0.578029	0.73771	0.73771	0.166753	7.5785	6.72675	up
FRZB	2.11412e-11	1.57207e-10	2.04426	1.51652	1.12872	0.174687	1.03158	1.03158	0.204426	10.6749	9.80353	up
COL3A1	2.2805e-31	1.75775e-30	3.16757	2.06616	1.3586	0.442122	1.66338	1.66338	0.316757	30.642	10	up
COL5A2	5.81118e-06	3.82597e-05	1.57002	1.60171	1.31061	0.390242	0.650783	0.650783	0.157002	5.23574	4.41726	up
HSPE1	3.57997e-05	0.00022307	1.48389	1.63691	1.36972	0.453885	0.56938	0.56938	0.148389	4.44612	3.65156	up
PLCL1	6.85673e-08	4.82765e-07	1.58776	2.08311	1.69721	0.763164	0.666994	0.666994	0.158776	7.16388	6.31626	up
SPATS2L	0.00403206	0.0186288	1.3898	1.1756	1.01048	0.0150475	0.474881	0.474881	0.13898	2.39447	1.72982	up
BMPR2	1.05624e-09	7.71708e-09	1.63775	2.22677	1.79286	0.842259	0.711717	0.711717	0.163775	8.97624	8.11255	up
FN1	1.83169e-36	1.41273e-35	2.17127	3.74505	2.73444	1.45125	1.11854	1.11854	0.217127	35.7371	10	up
ARPC2	0.000370001	0.00208481	1.33568	1.98196	1.73268	0.793006	0.417578	0.417578	0.133568	3.4318	2.68093	up
NCL	0.00030636	0.00174269	0.702078	1.67026	1.42118	0.507092	-0.510298	0.510298	0.0702078	3.51377	2.75878	down
AGAP1	0.000114231	0.000680304	1.45213	1.65072	1.39345	0.478662	0.538172	0.538172	0.145213	3.94222	3.1673	up
ACKR3	0.000497771	0.00275397	1.48817	1.23292	1.0304	0.0432015	0.573543	0.573543	0.148817	3.30297	2.56004	up
SNED1	1.046e-10	7.72986e-10	2.12099	1.40998	1.03689	0.0522662	1.08474	1.08474	0.212099	9.98047	9.11183	up
ITPR1	1.37564e-05	8.87779e-05	1.52266	1.62084	1.34235	0.424761	0.606596	0.606596	0.152266	4.86149	4.0517	up
VGLL4	0.00156892	0.00791584	1.42363	1.23357	1.04977	0.0700685	0.50957	0.50957	0.142363	2.8044	2.1015	up
PPARG	0.00112641	0.00584425	0.695956	1.47162	1.24762	0.319179	-0.522933	0.522933	0.0695956	2.9483	2.23327	down
UBE2E2	1.74957e-05	0.000111793	1.4338	2.03528	1.72711	0.788361	0.519843	0.519843	0.14338	4.75707	3.95159	up
EIF1B	0.00146963	0.00744991	0.703202	1.37688	1.17228	0.229321	-0.507988	0.507988	0.0703202	2.83279	2.12785	down
NKTR	0.00311968	0.014783	1.38559	1.26922	1.09236	0.127449	0.470502	0.470502	0.138559	2.50589	1.83024	up
LAMB2	1.92175e-09	1.39593e-08	1.93304	1.42468	1.08041	0.111573	0.950872	0.950872	0.193304	8.7163	7.85514	up
RBM6	0.00117915	0.00609255	1.38894	1.44844	1.24539	0.316592	0.47398	0.47398	0.138894	2.92843	2.2152	up
SELENOK	0.00339274	0.0159281	0.734903	1.46795	1.27314	0.348389	-0.444375	0.444375	0.0734903	2.46945	1.79784	down
MAGI1	2.36087e-05	0.000149055	1.55417	1.46369	1.20241	0.265927	0.63614	0.63614	0.155417	4.62693	3.82665	up
HTR1F	2.39617e-05	0.000151204	1.46938	1.80804	1.51897	0.603092	0.555212	0.555212	0.146938	4.62048	3.82044	up
EPHA3	0.00711229	0.0305068	1.3579	1.21013	1.05041	0.0709585	0.441382	0.441382	0.13579	2.14799	1.5156	up
BBX	8.46147e-06	5.51604e-05	1.53171	1.63368	1.34981	0.432751	0.615148	0.615148	0.153171	5.07255	4.25837	up
PHLDB2	1.24577e-09	9.08783e-09	1.62507	2.25877	1.82401	0.867117	0.7005	0.7005	0.162507	8.90456	8.04154	up
ITGB5	0.000171557	0.0010044	1.50245	1.33574	1.11209	0.153269	0.587316	0.587316	0.150245	3.76559	2.99809	up
ZNF148	0.00289855	0.0138591	1.40826	1.1776	1.00664	0.00955119	0.493917	0.493917	0.140826	2.53782	1.85827	up
MGLL	0.000107094	0.000639721	1.408	1.80027	1.53917	0.622157	0.493646	0.493646	0.1408	3.97023	3.19401	up
H1-10	0.000108872	0.00064969	0.635683	1.35924	1.11131	0.152265	-0.65362	0.65362	0.0635683	3.96308	3.18729	down
CLSTN2	1.21404e-08	8.68106e-08	0.470441	1.46637	1.07762	0.107849	-1.08791	1.08791	0.0470441	7.91577	7.06143	down
NAALADL2	0.000167393	0.000981907	1.53827	1.27037	1.04779	0.0673466	0.621307	0.621307	0.153827	3.77626	3.00793	up
TBL1XR1	0.00560292	0.0247404	1.38151	1.1611	1.00053	0.000763745	0.466251	0.466251	0.138151	2.25159	1.60659	up
DGKG	2.69355e-07	1.85805e-06	1.59794	1.83439	1.49084	0.576128	0.676211	0.676211	0.159794	6.56968	5.73094	up
BCL6	5.67094e-14	4.27968e-13	0.533547	2.53356	1.94224	0.957724	-0.906314	0.906314	0.0533547	13.2463	10	down
HES1	2.81226e-11	2.08991e-10	0.494854	1.88035	1.40497	0.490534	-1.01493	1.01493	0.0494854	10.5509	9.67987	down
ADD1	0.0032397	0.0153	1.37228	1.28727	1.11241	0.153692	0.45657	0.45657	0.137228	2.4895	1.81531	up
SOD3	1.03219e-09	7.54825e-09	1.42187	3.31625	2.82401	1.49775	0.507791	0.507791	0.142187	8.98624	8.12215	up
RBPJ	1.10592e-05	7.16833e-05	1.58147	1.43748	1.17288	0.230058	0.661268	0.661268	0.158147	4.95628	4.14458	up
APBB2	7.52653e-06	4.92405e-05	1.38049	2.53149	2.18237	1.1259	0.465184	0.465184	0.138049	5.12341	4.30768	up
RUFY3	1.77799e-05	0.000113547	1.6257	1.26976	1.02505	0.0356985	0.701065	0.701065	0.16257	4.75007	3.94482	up
PARM1	3.93058e-06	2.6022e-05	1.6379	1.42852	1.14998	0.201614	0.711849	0.711849	0.16379	5.40554	4.58466	up
WDFY3	0.00273455	0.0131647	1.36922	1.37451	1.18894	0.249675	0.453351	0.453351	0.136922	2.56311	1.88059	up
PKD2	0.00513249	0.0228954	1.34738	1.31483	1.1451	0.195474	0.430156	0.430156	0.134738	2.28967	1.64025	up
PPP3CA	0.000524483	0.00289303	1.48487	1.24646	1.04265	0.0602604	0.570338	0.570338	0.148487	3.28027	2.53865	up
ANK2	1.15021e-08	8.23204e-08	1.75065	1.68552	1.32377	0.404654	0.807888	0.807888	0.175065	7.93922	7.08449	up
PDE5A	2.8589e-08	2.02906e-07	1.50432	2.4642	2.05084	1.03621	0.589114	0.589114	0.150432	7.5438	6.6927	up
BLTP1	0.00341273	0.0160157	1.37311	1.29846	1.1218	0.165815	0.457446	0.457446	0.137311	2.4669	1.79546	up
RNF150	1.33772e-13	1.00794e-12	2.20326	1.58608	1.15248	0.204745	1.13964	1.13964	0.220326	12.8736	10	up
EDNRA	0.0002681	0.00153531	1.35946	1.95306	1.69461	0.760954	0.443032	0.443032	0.135946	3.5717	2.8138	up
TMEM131L	1.58182e-07	1.09976e-06	1.67846	1.63868	1.30712	0.386391	0.747138	0.747138	0.167846	6.80084	5.9587	up
GUCY1A1	5.71278e-07	3.90909e-06	1.48388	2.21644	1.85476	0.891234	0.569378	0.569378	0.148388	6.24315	5.40792	up
TRIO	1.06614e-05	6.91424e-05	1.48587	1.80485	1.50946	0.594036	0.571305	0.571305	0.148587	4.97219	4.16026	up
CDH6	2.85343e-21	2.18381e-20	2.60152	1.8038	1.24802	0.319641	1.37936	1.37936	0.260152	20.5446	10	up
OSMR	3.93191e-12	2.93845e-11	1.72772	2.40452	1.89774	0.924283	0.788873	0.788873	0.172772	11.4054	10	up
GHR	0.00226107	0.011064	1.42777	1.18923	1.01081	0.0155069	0.513768	0.513768	0.142777	2.64569	1.95609	up
ZNF131	6.81099e-07	4.64989e-06	1.75292	1.30458	1.02402	0.0342371	0.809758	0.809758	0.175292	6.16679	5.33256	up
EDIL3	0.000321826	0.00182631	1.41381	1.59566	1.36188	0.445597	0.49959	0.49959	0.141381	3.49238	2.73843	up
MEF2C	2.68611e-06	1.79074e-05	1.42368	2.36989	2.01699	1.0122	0.50962	0.50962	0.142368	5.57088	4.74697	up
PAM	5.79183e-08	4.08754e-07	1.71218	1.62537	1.28696	0.363963	0.775836	0.775836	0.171218	7.23718	6.38854	up
EGR1	6.03533e-06	3.96916e-05	0.746484	3.04837	2.66173	1.41236	-0.421818	0.421818	0.0746484	5.2193	4.4013	down
NR3C1	1.29793e-07	9.04492e-07	1.57329	1.98293	1.62132	0.697168	0.653784	0.653784	0.157329	6.88675	6.0436	up
CSNK1A1	8.01126e-06	5.23543e-05	1.38683	2.3808	2.0485	1.03457	0.471788	0.471788	0.138683	5.0963	4.28105	up
GPX3	4.84678e-30	3.73094e-29	0.368588	2.89164	1.97816	0.984158	-1.43992	1.43992	0.0368588	29.3145	10	down
ANXA6	0.000410932	0.002304	1.44326	1.39153	1.17756	0.235801	0.52933	0.52933	0.144326	3.38623	2.63752	up
SLIT3	3.66724e-17	2.78963e-16	1.64713	3.46941	2.78752	1.47898	0.719955	0.719955	0.164713	16.4357	10	up
PDLIM7	5.6715e-07	3.88196e-06	1.67139	1.5032	1.20092	0.264137	0.741052	0.741052	0.167139	6.2463	5.41095	up
GMDS	4.44449e-08	3.14412e-07	1.81224	1.43859	1.11579	0.158071	0.857775	0.857775	0.181224	7.35218	6.5025	up
SERPINB6	0.00554811	0.0245211	1.36326	1.19616	1.03655	0.0517855	0.447066	0.447066	0.136326	2.25585	1.61046	up
TMEM14B	0.000122678	0.000728794	1.50423	1.3553	1.12785	0.17357	0.589021	0.589021	0.150423	3.91123	3.1374	up
HLA-A	1.61721e-08	1.15398e-07	1.38525	3.28986	2.83214	1.50189	0.470147	0.470147	0.138525	7.79123	6.9378	up
TUBB	5.01007e-05	0.00030927	1.48057	1.56728	1.31262	0.392453	0.566152	0.566152	0.148057	4.30016	3.50966	up
FKBP5	9.45435e-09	6.7787e-08	0.61757	2.31499	1.87198	0.904563	-0.695326	0.695326	0.061757	8.02437	7.16885	down
ZFAND3	8.75646e-05	0.000528378	1.33697	2.3425	2.04707	1.03356	0.418963	0.418963	0.133697	4.05767	3.27706	up
BTBD9	0.00126075	0.00646064	1.37584	1.52913	1.32002	0.40056	0.460314	0.460314	0.137584	2.89937	2.18972	up
FILIP1	1.12338e-07	7.84229e-07	1.6271	1.82281	1.4712	0.55699	0.702301	0.702301	0.16271	6.94947	6.10556	up
HMGN3	0.00406112	0.0187448	1.34291	1.38721	1.20987	0.274848	0.425363	0.425363	0.134291	2.39135	1.72712	up
SNHG5	5.88734e-12	4.39293e-11	0.553071	2.31877	1.8002	0.848154	-0.854465	0.854465	0.0553071	11.2301	10	down
LAMA4	4.25846e-07	2.92401e-06	1.72852	1.4601	1.15203	0.204174	0.789534	0.789534	0.172852	6.37075	5.53402	up
PTPRK	7.43602e-08	5.23089e-07	1.5381	2.2213	1.83243	0.873755	0.62115	0.62115	0.15381	7.12866	6.28142	up
EPB41L2	0.000599073	0.00327191	1.44242	1.37567	1.16441	0.219603	0.528496	0.528496	0.144242	3.22252	2.4852	up
AHI1	0.00355993	0.0166638	1.39057	1.21184	1.0414	0.0585277	0.475674	0.475674	0.139057	2.44856	1.77823	up
AIG1	2.63652e-10	1.94476e-09	2.04644	1.35908	1.01114	0.0159768	1.03311	1.03311	0.204644	9.57897	8.71113	up
SYNE1	1.83476e-05	0.000117079	1.43989	1.96174	1.66181	0.732754	0.525955	0.525955	0.143989	4.73642	3.93152	up
SOD2	0.0035066	0.0164271	0.731539	1.48992	1.28969	0.367019	-0.450994	0.450994	0.0731539	2.45511	1.78444	down
SDK1	5.5721e-06	3.67364e-05	1.43301	2.22219	1.88618	0.915465	0.519052	0.519052	0.143301	5.25398	4.4349	up
CYTH3	2.84773e-05	0.000178846	1.56569	1.40229	1.14863	0.199917	0.646803	0.646803	0.156569	4.5455	3.74752	up
DGKB	8.22237e-08	5.77382e-07	1.76374	1.50011	1.17493	0.232573	0.818638	0.818638	0.176374	7.085	6.23854	up
TRA2A	0.00086902	0.0046049	1.43425	1.29764	1.10092	0.138712	0.520294	0.520294	0.143425	3.06097	2.33678	up
CDK13	0.00681163	0.0293917	1.36729	1.15597	1.00046	0.000665419	0.451315	0.451315	0.136729	2.16675	1.53178	up
AEBP1	8.7688e-18	6.67886e-17	2.1109	2.14359	1.57906	0.659067	1.07786	1.07786	0.21109	17.0571	10	up
RABGEF1	0.000728201	0.00391439	1.4134	1.43634	1.22602	0.293983	0.499175	0.499175	0.14134	3.13775	2.40734	up
HIP1	1.77356e-06	1.19372e-05	1.40229	2.56054	2.193	1.1329	0.487784	0.487784	0.140229	5.75115	4.9231	up
STEAP4	7.95596e-05	0.000482008	0.679823	1.88801	1.58547	0.664909	-0.55677	0.55677	0.0679823	4.09931	3.31695	down
AKAP9	0.00116505	0.00602749	1.33746	1.74905	1.52817	0.611801	0.419497	0.419497	0.133746	2.93366	2.21986	up
COL1A2	5.62628e-20	4.29906e-19	2.04635	2.55255	1.89949	0.925616	1.03305	1.03305	0.204635	19.2498	10	up
PDK4	9.76104e-08	6.84019e-07	0.598898	2.07697	1.66007	0.731244	-0.739617	0.739617	0.0598898	7.0105	6.16493	down
SMURF1	0.000488751	0.00270658	1.42657	1.45387	1.23623	0.305949	0.512548	0.512548	0.142657	3.31091	2.56758	up
ARPC1A	8.81971e-05	0.000532039	1.47602	1.50605	1.26291	0.33675	0.56171	0.56171	0.147602	4.05455	3.27406	up
CUX1	3.69815e-08	2.61847e-07	1.72312	1.63057	1.28805	0.365189	0.785026	0.785026	0.172312	7.43202	6.58195	up
NAMPT	9.00299e-09	6.45896e-08	0.723668	3.67162	3.16408	1.66178	-0.4666	0.4666	0.0723668	8.04561	7.18984	down
NDUFB2	2.03197e-06	1.3638e-05	1.6084	1.54438	1.25194	0.324168	0.685627	0.685627	0.16084	5.69208	4.86525	up
CLU	0	0	3.17507	2.91291	1.91454	0.937001	1.66679	1.66679	0.317507	inf	10	up
CEBPD	2.03852e-10	1.50413e-09	0.727169	4.15058	3.58413	1.84162	-0.459637	0.459637	0.0727169	9.69068	8.82272	down
SNHG6	3.78843e-06	2.51018e-05	0.634757	1.76541	1.44268	0.52875	-0.655723	0.655723	0.0634757	5.42154	4.6003	down
ELOC	0.00415145	0.0191174	1.35456	1.34635	1.16991	0.226395	0.437822	0.437822	0.135456	2.3818	1.71857	up
ZNF704	0.000416654	0.00233224	1.45764	1.36804	1.153	0.205389	0.543634	0.543634	0.145764	3.38022	2.63223	up
FABP4	1.10837e-28	8.52099e-28	0.497123	3.91468	2.92992	1.55086	-1.00832	1.00832	0.0497123	27.9553	10	down
RUNX1T1	2.61687e-06	1.74507e-05	1.60497	1.5853	1.28618	0.363091	0.682546	0.682546	0.160497	5.58222	4.75819	up
SDC2	1.37715e-05	8.8829e-05	1.54676	1.52268	1.25323	0.325653	0.629252	0.629252	0.154676	4.86102	4.05144	up
CPQ	2.6662e-09	1.93139e-08	1.86304	1.51075	1.16041	0.214632	0.897658	0.897658	0.186304	8.57411	7.71413	up
NCALD	4.64739e-05	0.000287552	1.47602	1.67223	1.40229	0.48778	0.561714	0.561714	0.147602	4.33279	3.54128	up
ZFPM2	0.00278805	0.0133844	1.35658	1.45277	1.2616	0.335252	0.439976	0.439976	0.135658	2.5547	1.8734	up
ANGPT1	1.83541e-05	0.000117089	1.56058	1.46838	1.20432	0.268217	0.642085	0.642085	0.156058	4.73627	3.93148	up
TRPS1	6.93321e-10	5.0889e-09	1.84996	1.66237	1.28006	0.356214	0.887493	0.887493	0.184996	9.15907	8.29338	up
EXT1	5.10215e-05	0.000314547	1.42016	1.94893	1.66036	0.731494	0.506056	0.506056	0.142016	4.29225	3.50232	up
COL14A1	9.38788e-10	6.86947e-09	1.67348	2.12985	1.70092	0.766311	0.742848	0.742848	0.167348	9.02743	8.16308	up
ZHX2	9.11786e-06	5.93451e-05	1.52371	1.68862	1.39812	0.483483	0.607588	0.607588	0.152371	5.04011	4.22662	up
FBXO32	0.000855811	0.00454703	1.45834	1.23742	1.04268	0.0603008	0.544329	0.544329	0.145834	3.06762	2.34227	up
MYC	0.000232569	0.00134574	0.743095	2.29414	1.99922	0.999434	-0.428381	0.428381	0.0743095	3.63345	2.87104	down
PTK2	4.33891e-06	2.86774e-05	1.33637	2.89317	2.52883	1.33847	0.418316	0.418316	0.133637	5.36262	4.54246	up
PTP4A3	9.34136e-05	0.000562085	1.56543	1.23328	1.01022	0.0146754	0.64656	0.64656	0.156543	4.02959	3.2502	up
DOCK8	1.0354e-09	7.56712e-09	1.84253	1.63481	1.26062	0.334131	0.881685	0.881685	0.184253	8.98489	8.12107	up
TLN1	8.33043e-06	5.43507e-05	0.678986	2.06343	1.73194	0.792391	-0.558547	0.558547	0.0678986	5.07933	4.2648	down
ZFAND5	8.95806e-11	6.62202e-10	0.549361	2.12771	1.64788	0.720613	-0.864173	0.864173	0.0549361	10.0478	9.17901	down
NTRK2	4.21543e-07	2.8953e-06	1.36128	3.10207	2.69019	1.42771	0.444965	0.444965	0.136128	6.37516	5.53831	up
AOPEP	5.52458e-08	3.90356e-07	1.41551	2.91828	2.4897	1.31597	0.501325	0.501325	0.141551	7.2577	6.40854	up
ABCA1	2.27149e-07	1.57008e-06	0.515712	1.39467	1.05652	0.0793192	-0.955361	0.955361	0.0515712	6.64369	5.80408	down
PALM2AKAP2	6.51183e-05	0.000397547	1.50519	1.49055	1.2401	0.31046	0.589942	0.589942	0.150519	4.1863	3.40061	up
HSDL2	9.27551e-05	0.000558687	1.53766	1.30887	1.07972	0.110654	0.620737	0.620737	0.153766	4.03266	3.25283	up
TNC	1.68545e-07	1.17044e-06	1.34819	3.82698	3.33256	1.73663	0.431019	0.431019	0.134819	6.77328	5.93165	up
RABGAP1	2.04211e-06	1.36984e-05	1.5719	1.68273	1.37629	0.460784	0.652513	0.652513	0.15719	5.68992	4.86333	up
FNBP1	0.000352316	0.00199128	1.50583	1.20919	1.00579	0.00832774	0.590561	0.590561	0.150583	3.45307	2.70087	up
PHPT1	1.66862e-07	1.15909e-06	1.67814	1.60215	1.27807	0.353962	0.74686	0.74686	0.167814	6.77764	5.93588	up
TUBB4B	0.000684199	0.00369452	1.45679	1.2603	1.06242	0.0873576	0.542791	0.542791	0.145679	3.16482	2.43244	up
DIP2C	0.00385529	0.0179057	1.3607	1.3281	1.15183	0.203923	0.444351	0.444351	0.13607	2.41394	1.74701	up
NET1	0.00165609	0.00832584	1.34475	1.63543	1.42556	0.511533	0.427339	0.427339	0.134475	2.78092	2.07957	up
ITIH5	2.89444e-09	2.09419e-08	1.55351	2.46391	2.02465	1.01767	0.635529	0.635529	0.155351	8.53843	7.67898	up
CAMK1D	5.04662e-26	3.87103e-25	3.19176	1.68469	1.10563	0.144874	1.67435	1.67435	0.319176	25.297	10	up
CCDC3	2.3979e-12	1.79372e-11	1.74102	2.35872	1.85637	0.892483	0.799934	0.799934	0.174102	11.6202	10	up
FRMD4A	2.67491e-16	2.03154e-15	1.7426	2.95818	2.32749	1.21877	0.801242	0.801242	0.17426	15.5727	10	up
FAM107B	0.000148667	0.00087685	1.50315	1.36141	1.13325	0.180466	0.587989	0.587989	0.150315	3.82778	3.05707	up
CACNB2	7.08961e-07	4.83733e-06	1.55612	1.93386	1.58797	0.667188	0.637951	0.637951	0.155612	6.14938	5.31539	up
KIAA1217	0.00294234	0.0140431	1.40051	1.24371	1.06561	0.0916838	0.485956	0.485956	0.140051	2.53131	1.85254	up
ZEB1	1.59166e-06	1.0722e-05	1.44857	2.28263	1.92892	0.947796	0.534634	0.534634	0.144857	5.79815	4.96972	up
NRP1	1.99244e-13	1.49984e-12	1.93907	2.03684	1.54319	0.625914	0.955362	0.955362	0.193907	12.7006	10	up
CCNY	1.95357e-07	1.35466e-06	1.76975	1.368	1.0701	0.0977483	0.823545	0.823545	0.176975	6.70917	5.86817	up
CXCL12	6.97526e-05	0.000424534	1.58667	1.23513	1.00645	0.00927302	0.666003	0.666003	0.158667	4.15644	3.37209	up
JMJD1C	6.07363e-06	3.99215e-05	1.35469	2.71904	2.36284	1.24052	0.437965	0.437965	0.135469	5.21655	4.39879	up
CAMK2G	0.000142643	0.000843194	1.52686	1.27923	1.05821	0.0816239	0.610572	0.610572	0.152686	3.84575	3.07407	up
LRMDA	5.63137e-14	4.25117e-13	1.89973	2.21556	1.69048	0.757429	0.925796	0.925796	0.189973	13.2494	10	up
KCNMA1	0.00080398	0.00428981	1.41762	1.44993	1.23609	0.305784	0.503468	0.503468	0.141762	3.09475	2.36756	up
HTRA1	3.25045e-41	2.5086e-40	3.96096	2.0251	1.2675	0.341986	1.98585	1.98585	0.396096	40.4881	10	up
CTBP2	0.00161985	0.00815916	1.37481	1.45653	1.25773	0.330827	0.459229	0.459229	0.137481	2.79052	2.08835	up
DOCK1	1.18052e-05	7.64358e-05	1.60161	1.39421	1.13202	0.178896	0.679527	0.679527	0.160161	4.92793	4.1167	up
RPLP2	1.79172e-22	1.3717e-21	0.725715	5.50698	4.75149	2.24838	-0.462525	0.462525	0.0725715	21.7467	10	down
MOB2	0.00947942	0.0391089	1.33787	1.20412	1.05185	0.0729232	0.419933	0.419933	0.133787	2.02322	1.40772	up
PHLDA2	8.7568e-05	0.000528378	1.52485	1.39492	1.15454	0.20732	0.608669	0.608669	0.152485	4.05765	3.27706	up
ILK	6.55549e-06	4.29939e-05	1.43472	2.11825	1.79706	0.845638	0.520765	0.520765	0.143472	5.18339	4.36659	up
DENND2B	6.28493e-11	4.65753e-10	1.86581	1.75855	1.35011	0.433077	0.899805	0.899805	0.186581	10.2017	9.33184	up
DENND5A	1.45099e-05	9.34402e-05	1.63984	1.26089	1.01455	0.020836	0.713552	0.713552	0.163984	4.83834	4.02947	up
IRAG1	7.79099e-07	5.30072e-06	1.53129	1.94756	1.60939	0.686511	0.61475	0.61475	0.153129	6.10841	5.27567	up
NAV2	2.57536e-09	1.86615e-08	1.96801	1.37182	1.03399	0.0482288	0.976736	0.976736	0.196801	8.58916	7.72905	up
SERPING1	1.43863e-05	9.26943e-05	0.740441	2.68332	2.33484	1.22333	-0.433544	0.433544	0.0740441	4.84205	4.03295	down
UBXN1	2.83358e-05	0.000178051	0.656086	1.66935	1.38198	0.466741	-0.608042	0.608042	0.0656086	4.54767	3.74946	down
TALAM1	3.86137e-06	2.55779e-05	0.606376	1.6399	1.31679	0.397026	-0.721715	0.721715	0.0606376	5.41326	4.59213	down
FCHSD2	2.19214e-06	1.46676e-05	1.39444	2.57763	2.21281	1.14588	0.479688	0.479688	0.139444	5.65913	4.83364	up
SYTL2	2.30834e-09	1.67318e-08	1.8744	1.53274	1.17481	0.232422	0.906425	0.906425	0.18744	8.6367	7.77646	up
ZBTB16	1.94988e-08	1.38844e-07	0.709489	3.18742	2.72416	1.44581	-0.495148	0.495148	0.0709489	7.70999	6.85747	down
PCSK7	0.000142271	0.000841203	0.644234	1.38062	1.1347	0.182316	-0.634344	0.634344	0.0644234	3.84688	3.0751	down
HSPA8	0.000285788	0.0016319	1.43996	1.49601	1.26719	0.341633	0.526024	0.526024	0.143996	3.54396	2.78731	up
CACNA1C	1.38676e-13	1.04456e-12	1.48153	3.81833	3.19751	1.67695	0.567089	0.567089	0.148153	12.858	10	up
C12orf57	1.94851e-06	1.30889e-05	0.747975	3.079	2.69078	1.42802	-0.418939	0.418939	0.0747975	5.7103	4.8831	down
C1S	0.00030655	0.00174336	0.671412	1.46823	1.22671	0.294791	-0.574731	0.574731	0.0671412	3.5135	2.75861	down
C1R	1.03192e-07	7.21651e-07	0.536626	1.55259	1.19246	0.253936	-0.898011	0.898011	0.0536626	6.98635	6.14167	down
H2AJ	4.03248e-05	0.000250285	0.692774	1.9347	1.63722	0.711252	-0.529544	0.529544	0.0692774	4.39443	3.60157	down
TUBA1B	5.34386e-05	0.000328938	1.35075	2.31465	2.01389	1.00999	0.433759	0.433759	0.135075	4.27214	3.48289	up
TUBA1A	1.76499e-09	1.28402e-08	1.66452	2.07179	1.65787	0.729331	0.735103	0.735103	0.166452	8.75326	7.89143	up
LIMA1	0.00231308	0.011293	1.38482	1.33343	1.1479	0.199	0.469702	0.469702	0.138482	2.63581	1.94719	up
TNS2	7.55236e-05	0.000458488	0.640878	1.44011	1.18119	0.240245	-0.641878	0.641878	0.0640878	4.12192	3.33867	down
IGFBP6	2.72414e-19	2.07886e-18	0.411064	2.36478	1.66789	0.738027	-1.28257	1.28257	0.0411064	18.5648	10	down
MON2	0.00499884	0.0223462	1.34704	1.31889	1.14876	0.200075	0.429794	0.429794	0.134704	2.30113	1.6508	up
PPFIA2	0.00146478	0.00742985	1.42539	1.27454	1.08408	0.116478	0.511353	0.511353	0.142539	2.83423	2.12902	up
LINC01619	6.20371e-06	4.07428e-05	0.627958	1.73838	1.41466	0.500459	-0.67126	0.67126	0.0627958	5.20735	4.38995	down
BTG1	2.06287e-06	1.38298e-05	0.747984	3.13396	2.73883	1.45356	-0.418921	0.418921	0.0747984	5.68553	4.85918	down
C12orf75	2.67416e-07	1.84521e-06	1.67858	1.61623	1.28918	0.366451	0.747238	0.747238	0.167858	6.57281	5.73395	up
ATP2A2	0.00221351	0.0108581	1.38868	1.31806	1.13334	0.180585	0.473719	0.473719	0.138868	2.65492	1.96425	up
DCLK1	2.43804e-05	0.000153764	1.63795	1.24628	1.00322	0.0046419	0.711893	0.711893	0.163795	4.61296	3.81314	up
LHFPL6	3.81065e-11	2.82657e-10	1.41023	3.84148	3.28249	1.71479	0.495928	0.495928	0.141023	10.419	9.54874	up
RB1	0.00187151	0.00932822	1.41258	1.2668	1.08153	0.113073	0.498337	0.498337	0.141258	2.72781	2.0302	up
DLEU2	0.00024655	0.00142215	1.35384	2.01559	1.75195	0.808963	0.437055	0.437055	0.135384	3.60809	2.84705	up
GPC6	1.03535e-09	7.56712e-09	1.84623	1.70532	1.31408	0.394053	0.88458	0.88458	0.184623	8.98491	8.12107	up
ENSG00000289901	0.00231773	0.0113134	0.710339	1.37354	1.17435	0.23186	-0.493421	0.493421	0.0710339	2.63494	1.94641	down
NDRG2	3.02477e-07	2.08412e-06	0.63033	2.02746	1.65238	0.724544	-0.66582	0.66582	0.063033	6.51931	5.68108	down
AKAP6	0.000773841	0.00414477	1.38813	1.59959	1.37571	0.460173	0.47314	0.47314	0.138813	3.11135	2.3825	up
RPS29	2.27032e-18	1.73087e-17	0.683661	4.51457	3.80021	1.92608	-0.548648	0.548648	0.0683661	17.6439	10	down
PELI2	0.00440304	0.0201707	0.71159	1.2526	1.0717	0.0999061	-0.490881	0.490881	0.071159	2.35625	1.69528	down
PCNX4	0.000179553	0.00104889	1.5183	1.31407	1.08947	0.123622	0.602456	0.602456	0.15183	3.74581	2.97927	up
HIF1A	0.000858786	0.00455979	1.45772	1.23407	1.04004	0.0566371	0.54371	0.54371	0.145772	3.06612	2.34106	up
SIPA1L1	1.74758e-07	1.21323e-06	1.78116	1.37004	1.06921	0.0965505	0.832814	0.832814	0.178116	6.75756	5.91606	up
RBM25	3.77279e-06	2.50121e-05	1.50319	1.83815	1.53019	0.613713	0.588023	0.588023	0.150319	5.42334	4.60185	up
FOS	7.44539e-17	5.66002e-16	0.717665	5.36117	4.60409	2.20292	-0.478617	0.478617	0.0717665	16.1281	10	down
FOXN3	5.37109e-05	0.000330358	1.42593	1.82445	1.55169	0.633839	0.511906	0.511906	0.142593	4.26994	3.48102	up
CLMN	1.09942e-05	7.12817e-05	1.39098	2.33826	2.00938	1.00675	0.476106	0.476106	0.139098	4.95883	4.14702	up
CRIP2	2.26419e-07	1.56549e-06	1.48147	2.33202	1.95277	0.965524	0.567028	0.567028	0.148147	6.64509	5.80535	up
ATP10A	1.33446e-28	1.02558e-27	2.98345	1.98415	1.324	0.404898	1.57698	1.57698	0.298345	27.8747	10	up
PDIA3	2.67149e-05	0.000168043	1.60029	1.26406	1.02663	0.0379199	0.678336	0.678336	0.160029	4.57325	3.77458	up
RSL24D1	9.357e-05	0.000562742	0.665461	1.5689	1.30616	0.385335	-0.587575	0.587575	0.0665461	4.02886	3.24969	down
MYO1E	0.00019812	0.00115255	1.47895	1.41641	1.18677	0.247038	0.564573	0.564573	0.147895	3.70307	2.93834	up
RORA	2.17653e-09	1.57907e-08	1.49069	2.89088	2.41479	1.2719	0.575978	0.575978	0.149069	8.66224	7.8016	up
PKM	8.15813e-10	5.97878e-09	1.84412	1.6157	1.2455	0.316731	0.88293	0.88293	0.184412	9.08841	8.22339	up
PEAK1	1.11285e-09	8.12813e-09	1.73685	1.88692	1.48627	0.571697	0.796475	0.796475	0.173685	8.95357	8.09001	up
AKAP13	1.48844e-05	9.57745e-05	1.34986	2.58228	2.24741	1.16826	0.43281	0.43281	0.134986	4.82727	4.01875	up
SLCO3A1	6.96732e-13	5.23153e-12	1.82614	2.22808	1.72368	0.78549	0.868795	0.868795	0.182614	12.1569	10	up
CHASERR	0.00852237	0.0356319	0.732374	1.21545	1.05256	0.0739039	-0.449348	0.449348	0.0732374	2.06944	1.44816	down
LETR1	0.00215053	0.0105708	1.39705	1.30263	1.11727	0.159974	0.482383	0.482383	0.139705	2.66746	1.97589	up
ENSG00000275443	0.00582517	0.0256127	0.712285	1.18833	1.01711	0.0244809	-0.489474	0.489474	0.0712285	2.23469	1.59154	down
HCFC1R1	2.89008e-10	2.13113e-09	1.74743	1.9406	1.52518	0.608984	0.805234	0.805234	0.174743	9.53909	8.67139	up
NUPR1	6.23017e-09	4.48588e-08	0.648485	2.59013	2.13458	1.09395	-0.624854	0.624854	0.0648485	8.2055	7.34815	down
MT1E	2.69204e-08	1.91234e-07	0.687614	3.17028	2.67482	1.41944	-0.540329	0.540329	0.0687614	7.56992	6.71843	down
MT1X	1.12603e-16	8.55737e-16	0.534682	3.03576	2.32904	1.21973	-0.903248	0.903248	0.0534682	15.9485	10	down
RRAD	5.75531e-06	3.79128e-05	0.713944	2.60066	2.22843	1.15603	-0.486116	0.486116	0.0713945	5.23993	4.42121	down
NFAT5	0.000108661	0.000648593	1.38237	1.96843	1.69594	0.762084	0.467146	0.467146	0.138237	3.96393	3.18803	up
WWOX	6.38212e-06	4.18915e-05	1.35583	2.77582	2.41133	1.26983	0.43918	0.43918	0.135583	5.19503	4.37787	up
CDH13	4.02522e-07	2.76625e-06	1.68282	1.55177	1.23658	0.306358	0.750877	0.750877	0.168282	6.39521	5.55811	up
PAFAH1B1	0.00173051	0.00866526	1.36757	1.47116	1.27321	0.348467	0.451615	0.451615	0.136757	2.76183	2.06222	up
PMP22	0.00418221	0.0192478	0.738022	1.45992	1.26845	0.343068	-0.438265	0.438265	0.0738022	2.37859	1.71562	down
MPRIP	1.02969e-08	7.37614e-08	1.63214	1.99521	1.60848	0.685696	0.706761	0.706761	0.163214	7.98729	7.13217	up
EPN2	9.28138e-05	0.000558899	1.42001	1.78188	1.51809	0.602255	0.505898	0.505898	0.142001	4.03239	3.25267	up
GPATCH8	8.28432e-05	0.000501137	1.50314	1.4444	1.20235	0.265862	0.587976	0.587976	0.150314	4.08174	3.30004	up
KANSL1	0.00946322	0.0390655	1.33464	1.22741	1.0733	0.102058	0.416452	0.416452	0.133464	2.02396	1.40821	up
COL1A1	9.02878e-20	6.89449e-19	2.63679	1.69031	1.16512	0.220474	1.39878	1.39878	0.263679	19.0444	10	up
TOB1	0.000500021	0.00276514	0.657103	1.26181	1.04516	0.0637227	-0.60581	0.60581	0.0657103	3.30101	2.55828	down
NME2	7.59268e-07	5.17466e-06	0.748891	3.24016	2.83312	1.50239	-0.417171	0.417171	0.0748891	6.11961	5.28612	down
PITPNC1	0.000452568	0.0025232	1.50144	1.24163	1.03399	0.0482268	0.586347	0.586347	0.150144	3.34432	2.59805	up
CDC42EP4	0.00054038	0.00297384	0.662421	1.30102	1.08111	0.112515	-0.59418	0.59418	0.0662421	3.2673	2.52668	down
RPL38	6.65701e-15	5.0446e-14	0.688253	4.12354	3.4805	1.7993	-0.53899	0.53899	0.0688253	14.1767	10	down
SEPTIN9	3.0619e-07	2.10909e-06	1.63471	1.67609	1.35035	0.433329	0.709032	0.709032	0.163471	6.51401	5.6759	up
MYL12A	5.00888e-05	0.00030927	0.738585	2.42583	2.10852	1.07623	-0.437164	0.437164	0.0738585	4.30026	3.50966	down
PTPRM	0.00308449	0.0146483	1.36365	1.38601	1.20096	0.264183	0.447476	0.447476	0.136365	2.51082	1.83421	up
TUBB6	7.21695e-05	0.000438797	1.49975	1.45271	1.21037	0.275449	0.58472	0.58472	0.149975	4.14165	3.35774	up
LAMA3	0.00478803	0.0215946	1.37761	1.21209	1.04572	0.0644928	0.462165	0.462165	0.137761	2.31984	1.66566	up
MAPRE2	0.0042904	0.0196926	1.35469	1.34075	1.16499	0.220321	0.437959	0.437959	0.135469	2.3675	1.7057	up
ZBTB7C	8.00291e-10	5.86684e-09	1.73385	1.94867	1.5359	0.619081	0.79398	0.79398	0.173385	9.09675	8.2316	up
CFD	6.63732e-15	5.03128e-14	0.57376	3.23522	2.54535	1.34786	-0.80148	0.80148	0.057376	14.178	10	down
NFIC	0.000134251	0.000795758	1.37294	1.94974	1.68469	0.75248	0.457268	0.457268	0.137294	3.87208	3.09922	up
RPL36	1.52745e-18	1.16489e-17	0.712599	4.94492	4.23407	2.08205	-0.488837	0.488837	0.0712599	17.816	10	down
ANGPTL4	5.95907e-05	0.000365603	1.59022	1.26144	1.02701	0.038448	0.669228	0.669228	0.159022	4.22482	3.43699	up
HNRNPM	6.93439e-05	0.000422155	1.41339	1.83334	1.56496	0.646128	0.49916	0.49916	0.141339	4.15899	3.37453	up
TRIR	0.00022098	0.00127992	0.697083	1.67254	1.41895	0.504821	-0.520598	0.520598	0.0697083	3.65565	2.89282	down
PRDX2	0.00223755	0.0109631	1.39644	1.27111	1.09042	0.124886	0.48175	0.48175	0.139644	2.65023	1.96007	up
CALR	0.00210964	0.0103956	1.38559	1.33487	1.14888	0.200229	0.470505	0.470505	0.138559	2.67579	1.98315	up
ZFP36	4.85312e-12	3.6235e-11	0.713247	4.24517	3.63625	1.86245	-0.487527	0.487527	0.0713247	11.314	10	down
BCAM	1.42249e-12	1.06542e-11	1.72071	2.42438	1.91627	0.938304	0.783008	0.783008	0.172071	11.8469	10	up
APOE	2.39825e-06	1.60242e-05	0.652741	2.27175	1.87699	0.908424	-0.615418	0.615418	0.0652741	5.62011	4.79522	down
SNRPD2	7.65458e-09	5.50317e-08	0.494468	1.46459	1.09393	0.129521	-1.01605	1.01605	0.0494468	8.11608	7.25939	down
SELENOW	5.06569e-14	3.82534e-13	1.56512	3.27049	2.67973	1.42209	0.646269	0.646269	0.156512	13.2954	10	up
DNAAF9	0.000779136	0.00416845	1.44488	1.30023	1.09978	0.137209	0.530947	0.530947	0.144488	3.10839	2.38003	up
RALY	0.000137236	0.000812642	1.44698	1.57138	1.32839	0.409684	0.533048	0.533048	0.144698	3.86253	3.0901	up
ZFAS1	1.33074e-07	9.26813e-07	0.636806	2.16106	1.76829	0.822352	-0.651075	0.651075	0.0636806	6.87591	6.03301	down
PMEPA1	9.04977e-10	6.62612e-09	1.76505	1.80814	1.41588	0.501703	0.819712	0.819712	0.176505	9.04336	8.17874	up
PSMA7	0.000356102	0.00201172	0.742214	2.04645	1.78245	0.833858	-0.430093	0.430093	0.0742214	3.44843	2.69643	down
RPS21	9.90962e-28	7.611e-27	0.664596	5.12428	4.26462	2.09242	-0.589451	0.589451	0.0664596	27.0039	10	down
APP	0.0017777	0.00888479	1.384	1.39385	1.20023	0.263309	0.468849	0.468849	0.1384	2.75014	2.05135	up
TTC3	0.000534638	0.00294428	1.46489	1.27342	1.07107	0.0990474	0.550792	0.550792	0.146489	3.27194	2.53102	up
COL18A1	8.2227e-31	6.33374e-30	1.74769	4.43167	3.48331	1.80046	0.805449	0.805449	0.174769	30.085	10	up
COL6A1	2.11295e-09	1.53342e-08	1.50812	2.73184	2.27132	1.18353	0.59275	0.59275	0.150812	8.67511	7.81434	up
COL6A2	7.51469e-13	5.64075e-12	1.34347	4.65073	4.056	2.02006	0.425964	0.425964	0.134347	12.1241	10	up
GGT5	1.65194e-07	1.14783e-06	0.519198	1.43207	1.08736	0.120828	-0.945643	0.945643	0.0519198	6.78201	5.94012	down
SPECC1L	8.03353e-05	0.000486584	1.5465	1.29071	1.06233	0.0872314	0.629007	0.629007	0.15465	4.09509	3.31284	up
MRTFA	0.00025362	0.00146011	1.41052	1.66722	1.42434	0.510295	0.496223	0.496223	0.141052	3.59582	2.83561	up
RBX1	0.00541468	0.0239902	1.36779	1.19259	1.032	0.0454461	0.45185	0.45185	0.136779	2.26643	1.61997	up
TBL1X	0.000957724	0.00504021	1.44355	1.26511	1.07047	0.0982422	0.52962	0.52962	0.144355	3.01876	2.29755	up
NHS	2.89904e-11	2.15372e-10	2.08422	1.46896	1.08641	0.119563	1.05951	1.05951	0.208422	10.5377	9.66681	up
SH3KBP1	2.14958e-06	1.43909e-05	1.70165	1.32215	1.04919	0.0692709	0.766937	0.766937	0.170165	5.66765	4.84191	up
TIMP1	1.82692e-07	1.26794e-06	1.54163	2.06831	1.70465	0.769475	0.624461	0.624461	0.154163	6.73828	5.8969	up
RPL36A	8.47216e-16	6.42827e-15	0.695076	4.38332	3.71475	1.89327	-0.524758	0.524758	0.0695076	15.072	10	down
TCEAL4	8.21993e-11	6.08581e-10	0.505282	1.86907	1.40629	0.491893	-0.98484	0.98484	0.0505282	10.0851	9.21568	down
MORF4L2	0.00534447	0.0237267	0.73839	1.37638	1.1961	0.258342	-0.437544	0.437544	0.073839	2.2721	1.62476	down
COL4A5	0.00474003	0.0214263	1.3584	1.30191	1.12992	0.176226	0.44191	0.44191	0.13584	2.32422	1.66905	up
BGN	3.38358e-08	2.39645e-07	1.49101	2.50336	2.09087	1.0641	0.576292	0.576292	0.149101	7.47062	6.62043	up
SSR4	0.00174404	0.00872934	1.38271	1.37203	1.1819	0.241109	0.467499	0.467499	0.138271	2.75844	2.05902	up
RPS4Y1	5.73291e-30	4.41164e-29	0.351379	2.68581	1.81418	0.859318	-1.5089	1.5089	0.0351379	29.2416	10	down
MT-ND4L	9.84469e-09	7.05645e-08	0.659457	2.68747	2.22956	1.15676	-0.60065	0.60065	0.0659457	8.0068	7.15141	down

## Sheet: Mast
gene	pvalue	qvalue	FoldChange	MaxBaseMean	BaseMean	log2(BaseMean)	log2FC	abs(log2FC)	size	-log(pvalue)	-log(qvalue)	sig
MACF1	0.00623304	0.0123892	3.58649	2.2602	1.43254	0.518576	1.84257	1.84257	0.358649	2.2053	1.90696	up
LMO4	0.00355478	0.00708104	2.80552	2.93957	1.98238	0.987231	1.48827	1.48827	0.280552	2.44919	2.1499	up
DPYD	0.00947039	0.0187988	0.424119	2.82011	1.99798	0.99854	-1.23746	1.23746	0.0424119	2.02363	1.72587	down
MCL1	0.0102786	0.0203929	3.50786	2.08541	1.3274	0.408605	1.81059	1.81059	0.350786	1.98807	1.69052	up
S100A4	0.00825183	0.0163841	1.60617	5.18732	4.20184	2.07102	0.683629	0.683629	0.160617	2.08345	1.78558	up
PBX1	0.0239611	0.0469841	2.65054	2.19296	1.49923	0.584221	1.40629	1.40629	0.265054	1.62049	1.32805	up
PRDX6	0.0205765	0.0404839	3.79363	1.66714	1.04038	0.0571043	1.92358	1.92358	0.379363	1.68663	1.39272	up
PRG4	2.87881e-05	5.75859e-05	4.12017	4.35085	2.69013	1.42767	2.04271	2.04271	0.412017	4.54079	4.23968	up
G0S2	1.33801e-09	2.67805e-09	0.0362218	3.08511	1.58151	0.661303	-4.787	4.787	0.00362218	8.87354	8.57218	down
LYST	0.020719	0.0407575	0.497958	2.85297	2.128	1.0895	-1.0059	1.0059	0.0497958	1.68363	1.38979	down
CAPG	0.00041207	0.000823242	9.58803	2.26118	1.23278	0.301919	3.26123	3.26123	0.958803	3.38503	3.08447	up
MAP4K4	0.0159059	0.0313593	3.14268	2.06432	1.34862	0.431485	1.652	1.652	0.314268	1.79844	1.50363	up
NFE2L2	0.0160624	0.0316653	2.71244	2.33869	1.58936	0.66845	1.43959	1.43959	0.271244	1.79419	1.49942	up
CDK15	0.0162048	0.0319406	4.12751	1.79367	1.10082	0.138573	2.04527	2.04527	0.412751	1.79036	1.49566	up
BMPR2	0.0250399	0.0490712	0.353988	1.69649	1.13717	0.185449	-1.49823	1.49823	0.0353988	1.60137	1.30917	down
FN1	0.000126671	0.000253257	4.29799	3.63143	2.2247	1.15361	2.10366	2.10366	0.429799	3.89732	3.59644	up
ARPC2	0.0131004	0.0258773	4.11905	1.80096	1.1058	0.145091	2.04231	2.04231	0.411905	1.88272	1.58708	up
ANKRD28	0.000442104	0.000883171	3.68535	3.21983	2.03397	1.0243	1.8818	1.8818	0.368535	3.35448	3.05396	up
SELENOK	0.00133519	0.00266478	5.71472	2.41641	1.40514	0.490717	2.51468	2.51468	0.571472	2.87446	2.57434	up
RASA2	0.0111561	0.0220514	0.295083	1.67628	1.07309	0.101765	-1.76081	1.76081	0.0295083	1.95249	1.65656	down
CPA3	0.00227311	0.00453366	1.81392	4.98613	3.8596	1.94845	0.859108	0.859108	0.181392	2.64338	2.34355	up
TSC22D2	0.00514982	0.0102404	3.15271	2.59712	1.69846	0.764229	1.65659	1.65659	0.315271	2.28821	1.98969	up
LPP	0.0213969	0.0420668	0.46531	2.47325	1.80265	0.850123	-1.10374	1.10374	0.046531	1.66965	1.37606	down
HPGDS	0.00666357	0.0132416	1.58923	5.13837	4.17929	2.06326	0.668331	0.668331	0.158923	2.17629	1.87806	up
PPP3CA	0.0100716	0.0199839	0.521154	3.67156	2.7841	1.47721	-0.940218	0.940218	0.0521154	1.9969	1.69932	down
NFKB1	0.00690711	0.0137244	2.79477	2.90335	1.95983	0.970727	1.48273	1.48273	0.279477	2.1607	1.86251	up
ZSWIM6	0.00724573	0.0143936	4.33505	1.93426	1.17672	0.234771	2.11605	2.11605	0.433505	2.13992	1.84183	up
MARCHF3	0.00346168	0.00689675	2.82098	2.94747	1.98483	0.989013	1.49619	1.49619	0.282098	2.46071	2.16136	up
CD74	0.00334446	0.00666376	0.365599	2.63833	1.79031	0.840213	-1.45166	1.45166	0.0365599	2.47567	2.17628	down
GPX3	7.43612e-05	0.00014871	0.108612	1.88737	1.03053	0.0433925	-3.20274	3.20274	0.0108612	4.12865	3.82766	down
LTC4S	0.00861195	0.0170977	2.95473	2.4779	1.64665	0.719534	1.56302	1.56302	0.295473	2.0649	1.76706	up
SQSTM1	0.00387196	0.00770964	4.87202	2.06204	1.22869	0.297124	2.28452	2.28452	0.487202	2.41207	2.11297	up
HSP90AB1	0.00377311	0.00751344	2.38342	3.40864	2.40921	1.26856	1.25303	1.25303	0.238342	2.4233	2.12416	up
UTRN	0.000134904	0.000269672	0.218931	2.51472	1.51892	0.60305	-2.19145	2.19145	0.0218931	3.86998	3.56916	down
CREB5	0.0118731	0.0234647	2.87539	2.42047	1.61968	0.695709	1.52376	1.52376	0.287539	1.92544	1.62958	up
NAMPT	0.00995388	0.0197536	0.355847	2.13227	1.43421	0.520256	-1.49067	1.49067	0.0355847	2.00201	1.70435	down
BRAF	0.0206677	0.0406601	3.80074	1.6427	1.02452	0.0349443	1.92628	1.92628	0.380074	1.68471	1.39083	up
CLU	0.0214588	0.0421711	1.77857	3.80185	2.96203	1.56659	0.83072	0.83072	0.177857	1.6684	1.37499	up
FABP4	3.96704e-11	7.94073e-11	0.0784525	4.17284	2.23393	1.15958	-3.67204	3.67204	0.00784525	10.4015	10	down
CAMK1D	0.000715432	0.00142859	4.34582	2.8242	1.72352	0.785354	2.11963	2.11963	0.434582	3.14543	2.84509	up
VIM	0.000189837	0.000379389	1.78568	6.33498	4.9336	2.30264	0.836474	0.836474	0.178568	3.72162	3.42092	up
ADIRF	0.00010494	0.000209844	0.187345	2.38375	1.4009	0.486359	-2.41623	2.41623	0.0187345	3.97906	3.6781	down
CRTAC1	0.000116879	0.0002337	64.6692	2.23527	1.11763	0.160449	6.01501	6.01501	6.46692	3.93226	3.63134	up
SCD	3.98422e-07	7.97313e-07	0.0160341	2.15445	1.07723	0.107321	-5.96272	5.96272	0.00160341	6.39966	6.09837	down
HTRA1	0.00398787	0.00793844	4.94095	2.17659	1.29456	0.372458	2.30479	2.30479	0.494095	2.39926	2.10026	up
ADAM12	0.00227266	0.00453314	5.25639	2.25165	1.32579	0.406855	2.39407	2.39407	0.525639	2.64347	2.3436	up
IFITM2	0.00295079	0.00588037	0.339179	2.50373	1.66488	0.735414	-1.55988	1.55988	0.0339179	2.53006	2.2306	down
IFITM3	0.00393228	0.00782844	0.360261	2.53414	1.71231	0.775948	-1.47289	1.47289	0.0360261	2.40536	2.10632	down
PNPLA2	0.00753912	0.0149727	0.276925	1.68791	1.06497	0.0908144	-1.85243	1.85243	0.0276925	2.12268	1.8247	down
HIPK3	0.0107754	0.0213076	0.29457	1.62328	1.03834	0.05428	-1.76332	1.76332	0.029457	1.96757	1.67146	down
CD44	2.27536e-05	4.55187e-05	2.7616	4.67738	3.17435	1.66646	1.4655	1.4655	0.27616	4.64295	4.34181	up
MS4A2	4.71747e-05	9.43573e-05	3.2325	4.1609	2.71193	1.43932	1.69265	1.69265	0.32325	4.32629	4.02522	up
SLCO2B1	0.0239766	0.0470106	1.9374	3.2915	2.48672	1.31424	0.954125	0.954125	0.19374	1.62021	1.3278	up
VWA5A	0.000231327	0.000462227	6.45165	2.68293	1.53456	0.617822	2.68967	2.68967	0.645165	3.63577	3.33515	up
HSP90B1	0.0126617	0.025019	3.17739	2.10588	1.3723	0.456592	1.66784	1.66784	0.317739	1.89751	1.60173	up
CHST11	0.00183797	0.0036667	2.66824	3.41088	2.33363	1.22258	1.41589	1.41589	0.266824	2.73566	2.43572	up
ALOX5AP	0.00231322	0.00461289	5.32072	2.23677	1.31433	0.394323	2.41162	2.41162	0.532072	2.63578	2.33603	up
PDS5B	5.81998e-05	0.0001164	0.135084	2.07789	1.16411	0.219224	-2.88807	2.88807	0.0135084	4.23508	3.93405	down
MYCBP2	0.022154	0.0434722	0.385965	1.83263	1.2592	0.332511	-1.37346	1.37346	0.0385965	1.65455	1.36179	down
ABCC4	0.0147975	0.0292029	3.95069	1.76178	1.09075	0.125324	1.9821	1.9821	0.395069	1.82981	1.53457	up
NFKBIA	0.0160672	0.031672	2.00824	3.56265	2.65952	1.41117	1.00593	1.00593	0.200824	1.79406	1.49932	up
PCNX1	0.0115557	0.0228392	0.326483	1.8373	1.20675	0.271128	-1.61492	1.61492	0.0326483	1.93721	1.64132	down
PLIN1	4.70474e-06	9.41342e-06	0.0631077	2.12256	1.11181	0.15291	-3.98604	3.98604	0.00631077	5.32747	5.02625	down
TPSB2	0.00541722	0.0107703	1.71948	5.5716	4.39859	2.13704	0.781975	0.781975	0.171948	2.26622	1.96777	up
TPSAB1	0.00933002	0.0185217	1.71821	5.12593	4.04728	2.01695	0.780906	0.780906	0.171821	2.03012	1.73232	up
ABCC1	0.00726653	0.0144338	3.62077	2.21475	1.40051	0.485948	1.8563	1.8563	0.362077	2.13867	1.84062	up
NFAT5	0.00141136	0.00281657	2.47838	3.62491	2.53329	1.34101	1.3094	1.3094	0.247838	2.85036	2.55028	up
GSE1	0.00714554	0.014197	3.09672	2.59978	1.70777	0.772115	1.63074	1.63074	0.309672	2.14597	1.8478	up
CYBA	0.0233033	0.0457054	3.89694	1.61614	1.00238	0.00343522	1.96234	1.96234	0.389694	1.63258	1.34003	up
IGFBP4	0.0128459	0.0253789	0.391145	2.27494	1.5717	0.652326	-1.35423	1.35423	0.0391145	1.89123	1.59553	down
ACTG1	0.00406789	0.00809706	0.399554	2.94243	2.0485	1.03457	-1.32354	1.32354	0.0399554	2.39063	2.09167	down
MYL12A	0.0155177	0.0305991	3.16302	2.0759	1.3541	0.437333	1.6613	1.6613	0.316302	1.80917	1.51429	up
PLIN4	3.93081e-07	7.86689e-07	0.100757	2.89797	1.5792	0.659191	-3.31105	3.31105	0.0100757	6.40552	6.1042	down
JUNB	0.0219642	0.0431146	2.06316	3.10213	2.29381	1.19775	1.04486	1.04486	0.206316	1.65828	1.36538	up
MYO9B	0.00221052	0.00440958	4.07171	2.54148	1.56959	0.650387	2.02564	2.02564	0.407171	2.65551	2.3556	up
FXYD5	0.00166182	0.00331586	8.08303	1.9546	1.08283	0.114801	3.0149	3.0149	0.808303	2.77941	2.4794	up
EMP3	1.17453e-06	2.35023e-06	8.18863	3.5726	1.98904	0.99207	3.03362	3.03362	0.818863	5.93014	5.62889	up
RPS5	0.0220266	0.0432299	2.18469	2.76761	2.0077	1.00554	1.12743	1.12743	0.218469	1.65705	1.36422	up
EPB41L1	0.024897	0.0487953	3.81982	1.61773	1.00766	0.0110109	1.9335	1.9335	0.381982	1.60385	1.31162	up
PRKX	0.0208083	0.0409299	2.21003	2.80537	2.02776	1.01989	1.14407	1.14407	0.221003	1.68176	1.38796	up
RPS4Y1	0.00352536	0.00702302	0.288086	2.11972	1.35269	0.435833	-1.79543	1.79543	0.0288086	2.4528	2.15348	down

## Sheet: Lymphoid
gene	pvalue	qvalue	FoldChange	MaxBaseMean	BaseMean	log2(BaseMean)	log2FC	abs(log2FC)	size	-log(pvalue)	-log(qvalue)	sig
RPL22	6.38933e-07	3.22442e-06	0.742845	3.68985	3.21502	1.68483	-0.428866	0.428866	0.0742845	6.19454	5.49155	down
EFHD2	5.78464e-07	2.92111e-06	0.527178	1.41446	1.07932	0.110124	-0.923637	0.923637	0.0527178	6.23772	5.53445	down
PLA2G2A	8.87891e-05	0.000435362	0.623357	1.51342	1.22782	0.296097	-0.68187	0.68187	0.0623357	4.05164	3.36115	down
EPB41	0.00337723	0.01533	0.694523	1.32986	1.12626	0.171541	-0.525906	0.525906	0.0694523	2.47144	1.81446	down
SMAP2	8.72975e-08	4.43274e-07	0.559947	1.81274	1.4132	0.498963	-0.836637	0.836637	0.0559947	7.059	6.35333	down
YBX1	4.73643e-05	0.000233492	0.660319	1.84538	1.53143	0.614877	-0.598765	0.598765	0.0660319	4.32455	3.63173	down
PDE4B	0.001429	0.00670139	1.41328	1.74752	1.49155	0.576808	0.499047	0.499047	0.141328	2.84497	2.17384	up
SERBP1	0.00556561	0.0247222	0.698196	1.21501	1.03118	0.0443004	-0.518297	0.518297	0.0698196	2.25449	1.60691	down
CDC14A	0.000638206	0.00305157	0.718046	2.03265	1.74565	0.803766	-0.477852	0.477852	0.0718046	3.19504	2.51548	down
VAV3	3.61707e-10	1.84966e-09	0.475407	1.73703	1.28058	0.3568	-1.07276	1.07276	0.0475407	9.44164	8.73291	down
EEIG2	1.82263e-07	9.23911e-07	2.08617	1.40184	1.03608	0.0511422	1.06086	1.06086	0.208617	6.7393	6.03437	up
CD2	0.0032488	0.0147893	1.37023	1.73083	1.49657	0.581662	0.454414	0.454414	0.137023	2.48828	1.83005	up
TXNIP	4.15325e-10	2.12339e-09	0.593843	2.72452	2.17059	1.11809	-0.751846	0.751846	0.0593843	9.38161	8.67297	down
S100A10	9.71711e-11	4.97757e-10	1.47533	3.94328	3.30754	1.72576	0.561041	0.561041	0.147533	10.0125	9.30298	up
SSR2	0.00319679	0.0145664	0.706991	1.43905	1.22776	0.296028	-0.500236	0.500236	0.0706991	2.49529	1.83665	down
LMNA	1.02526e-21	5.29281e-21	2.04454	3.74588	2.7882	1.47934	1.03177	1.03177	0.204454	20.9892	10	up
PYHIN1	8.28879e-07	4.17857e-06	0.612982	2.03725	1.64241	0.715819	-0.706083	0.706083	0.0612982	6.08151	5.37897	down
IFI16	5.13073e-07	2.5942e-06	0.634177	2.26306	1.84855	0.88639	-0.657043	0.657043	0.0634177	6.28982	5.586	down
TAGLN2	1.42534e-05	7.10136e-05	1.65433	1.68278	1.34937	0.432281	0.726243	0.726243	0.165433	4.84608	4.14866	up
GAS5	1.67695e-07	8.50242e-07	0.576054	1.87146	1.47409	0.559828	-0.795724	0.795724	0.0576054	6.77548	6.07046	down
NIBAN1	1.01486e-12	5.21202e-12	1.61217	3.70868	3.00395	1.58686	0.689008	0.689008	0.161217	11.9936	10	up
NUCKS1	3.72336e-05	0.000184045	0.592185	1.36183	1.0835	0.115696	-0.755881	0.755881	0.0592185	4.42907	3.73508	down
CD55	1.12209e-05	5.59756e-05	0.580709	1.44943	1.1449	0.19522	-0.784114	0.784114	0.0580709	4.94997	4.252	down
H3-3A	0.00707707	0.0309516	0.78441	2.0797	1.85518	0.891557	-0.35032	0.35032	0.078441	2.15015	1.50932	down
SMYD3	0.000315317	0.00152385	0.737185	2.41551	2.09768	1.06879	-0.439902	0.439902	0.0737185	3.50125	2.81706	down
PUM2	0.0114393	0.0484221	0.759652	1.56988	1.38084	0.465545	-0.39659	0.39659	0.0759652	1.9416	1.31496	down
EML4	5.1412e-07	2.59894e-06	1.3794	3.5107	3.02746	1.59811	0.464044	0.464044	0.13794	6.28894	5.5852	up
GNLY	4.0687e-31	2.10453e-30	0.302829	3.02944	1.97232	0.979895	-1.72343	1.72343	0.0302829	30.3905	10	down
RPL31	1.03331e-07	5.24575e-07	0.644993	2.5866	2.12691	1.08876	-0.632645	0.632645	0.0644993	6.98577	6.28019	down
PTPN4	0.000727002	0.00346358	0.653327	1.33563	1.10357	0.14218	-0.614123	0.614123	0.0653327	3.13846	2.46048	down
CYTIP	0.000506704	0.00243299	0.730926	2.14218	1.85355	0.890292	-0.452202	0.452202	0.0730926	3.29525	2.61386	down
HNRNPA3	0.00227695	0.0105097	0.706529	1.49815	1.27786	0.353728	-0.50118	0.50118	0.0706529	2.64265	1.97841	down
GLS	0.000646968	0.00309279	0.733647	2.13262	1.84818	0.886107	-0.446842	0.446842	0.0733647	3.18912	2.50965	down
CASP8	3.40355e-05	0.000168377	0.610302	1.49832	1.20576	0.26994	-0.712404	0.712404	0.0610302	4.46807	3.77372	down
FN1	5.20025e-08	2.64562e-07	1.74366	2.22173	1.74728	0.805113	0.802119	0.802119	0.174366	7.28398	6.57747	up
RPL37A	4.62534e-11	2.36983e-10	0.752793	5.06747	4.44072	2.15079	-0.409675	0.409675	0.0752793	10.3349	9.62528	down
NCL	1.66316e-05	8.27416e-05	0.62728	1.72354	1.40176	0.487236	-0.672819	0.672819	0.062728	4.77907	4.08228	down
LRRFIP1	0.00056035	0.00268679	1.32325	2.53449	2.22454	1.1535	0.404088	0.404088	0.132325	3.25154	2.57077	up
RFTN1	0.00724413	0.0316127	1.43031	1.23424	1.04811	0.0677864	0.516331	0.516331	0.143031	2.14001	1.50014	up
CMC1	1.68341e-11	8.62876e-11	0.40192	1.46388	1.02517	0.0358702	-1.31502	1.31502	0.040192	10.7738	10	down
MAP4	0.0108733	0.0461573	1.4015	1.23095	1.05418	0.0761209	0.486967	0.486967	0.14015	1.96364	1.33576	up
TMA7	0.000557587	0.00267408	0.73976	2.24218	1.95002	0.963486	-0.43487	0.43487	0.073976	3.25369	2.57283	down
CBLB	5.68413e-06	2.84505e-05	0.782994	4.14877	3.69827	1.88685	-0.352927	0.352927	0.0782994	5.24534	4.54591	down
CNBP	0.00561007	0.0249058	0.693155	1.18592	1.00349	0.0050262	-0.528751	0.528751	0.0693155	2.25103	1.6037	down
CCNL1	0.00863471	0.0373122	0.726642	1.31018	1.13068	0.177184	-0.460684	0.460684	0.0726642	2.06375	1.42815	down
FNDC3B	2.31073e-05	0.000114599	0.647808	1.8917	1.55802	0.639714	-0.626361	0.626361	0.0647808	4.63625	3.94082	down
LPP	0.00185368	0.00862445	0.789561	2.68742	2.40432	1.26563	-0.340877	0.340877	0.0789561	2.73197	2.06427	down
DTHD1	8.28446e-06	4.13529e-05	0.551578	1.34662	1.04398	0.0620979	-0.858362	0.858362	0.0551578	5.08174	4.38349	down
HNRNPDL	0.000379877	0.00183251	0.677962	1.64169	1.37684	0.461361	-0.560724	0.560724	0.0677962	3.42036	2.73695	down
GPRIN3	0.00722314	0.0315384	0.743735	1.5778	1.37523	0.459673	-0.42714	0.42714	0.0743735	2.14127	1.50116	down
RAP1GDS1	0.00270184	0.0124155	0.679237	1.24277	1.04295	0.0606669	-0.558012	0.558012	0.0679237	2.56834	1.90603	down
H2AZ1	0.00383215	0.017329	0.682168	1.19528	1.00483	0.0069535	-0.551801	0.551801	0.0682168	2.41656	1.76123	down
BLTP1	3.25067e-05	0.000160847	0.589624	1.37506	1.09226	0.127322	-0.762134	0.762134	0.0589624	4.48803	3.79359	down
IL7R	0.000463096	0.00222854	0.728898	2.31421	2.00009	1.00006	-0.456211	0.456211	0.0728898	3.33433	2.65198	down
GZMK	4.40521e-09	2.24979e-08	2.0816	1.78941	1.3237	0.404581	1.05769	1.05769	0.20816	8.35603	7.64786	up
PIK3R1	2.65125e-07	1.34281e-06	0.626396	2.26744	1.84329	0.882284	-0.674853	0.674853	0.0626396	6.57655	5.87199	down
COX7C	0.00205584	0.00952971	0.762904	2.18086	1.92195	0.942572	-0.390427	0.390427	0.0762904	2.68701	2.02092	down
RASA1	3.98605e-05	0.000196785	0.596363	1.38263	1.10296	0.141374	-0.745737	0.745737	0.0596363	4.39946	3.70601	down
CAMK4	5.1988e-07	2.62751e-06	1.76197	1.86699	1.46261	0.548549	0.81719	0.81719	0.176197	6.2841	5.58046	up
FNIP1	0.00643156	0.028326	0.708028	1.25571	1.07193	0.100212	-0.498122	0.498122	0.0708028	2.19168	1.54782	down
MATR3	0.00227197	0.0104887	0.700018	1.44334	1.22638	0.294403	-0.514537	0.514537	0.0700018	2.6436	1.97928	down
CD74	7.76171e-07	3.91369e-06	1.63897	2.16758	1.74444	0.802764	0.712787	0.712787	0.163897	6.11004	5.40741	up
HNRNPH1	0.00186778	0.00868834	0.694646	1.46283	1.23901	0.309184	-0.52565	0.52565	0.0694646	2.72868	2.06106	down
SQSTM1	4.36098e-07	2.20594e-06	0.610246	2.09841	1.68887	0.756055	-0.712537	0.712537	0.0610246	6.36042	5.65641	down
GMDS	0.00181589	0.00845688	0.683631	1.38384	1.16444	0.219634	-0.54871	0.54871	0.0683631	2.74091	2.07279	down
CDKAL1	0.0106596	0.0453066	0.776327	1.80964	1.60691	0.684287	-0.365263	0.365263	0.0776327	1.97226	1.34384	down
PPP1R10	0.000202933	0.000986126	0.609828	1.25564	1.01007	0.0144489	-0.713526	0.713526	0.0609828	3.69265	3.00607	down
HLA-DRB1	0.00779469	0.0338912	1.38722	1.42747	1.2278	0.296081	0.4722	0.4722	0.138722	2.1082	1.46991	up
FKBP5	5.54041e-05	0.000272562	0.612146	1.49973	1.20828	0.272954	-0.708053	0.708053	0.0612146	4.25646	3.56454	down
CCND3	3.74157e-05	0.000184869	0.707058	2.45646	2.09619	1.06777	-0.500099	0.500099	0.0707058	4.42695	3.73314	down
HSP90AB1	0.00319254	0.0145498	0.782946	2.40908	2.14728	1.10251	-0.353015	0.353015	0.0782946	2.49586	1.83714	down
COX7A2	0.0038584	0.0174345	0.692403	1.26309	1.06835	0.0953785	-0.530315	0.530315	0.0692403	2.41359	1.75859	down
SNHG5	8.08529e-12	4.1488e-11	0.502223	2.15228	1.61582	0.692264	-0.993601	0.993601	0.0502223	11.0923	10	down
THEMIS	2.14871e-05	0.000106653	1.49763	2.28181	1.90218	0.927657	0.582684	0.582684	0.149763	4.66782	3.97203	up
EZR	8.28184e-06	4.13485e-05	1.3712	3.12244	2.69937	1.43262	0.45544	0.45544	0.13712	5.08187	4.38354	up
QKI	0.00278163	0.0127748	0.708115	1.49199	1.27378	0.34912	-0.497943	0.497943	0.0708115	2.5557	1.89364	down
NDUFA4	7.55231e-05	0.000370849	0.647611	1.65226	1.36058	0.444225	-0.626801	0.626801	0.0647611	4.12192	3.4308	down
TOMM7	0.00620202	0.0273706	0.782283	2.09744	1.86877	0.902092	-0.354237	0.354237	0.0782283	2.20747	1.56272	down
HNRNPA2B1	0.000220238	0.00106956	0.756262	2.71176	2.3809	1.25151	-0.403041	0.403041	0.0756262	3.65711	2.97079	down
SEPTIN7	8.202e-05	0.000402419	0.717296	2.37124	2.03561	1.02546	-0.47936	0.47936	0.0717296	4.08608	3.39532	down
PPIA	0.000256033	0.00123986	0.758493	2.70724	2.37995	1.25093	-0.398793	0.398793	0.0758493	3.5917	2.90663	down
PHTF2	0.000813642	0.00386784	0.668009	1.4204	1.1841	0.24379	-0.58206	0.58206	0.0668009	3.08957	2.41253	down
KMT2E	1.06775e-06	5.37482e-06	0.784928	4.29485	3.83266	1.93834	-0.349368	0.349368	0.0784928	5.97153	5.26964	down
LINC01004	9.22827e-05	0.000452214	0.61227	1.40816	1.13456	0.182129	-0.70776	0.70776	0.061227	4.03488	3.34466	down
TRBC2	1.47747e-05	7.35494e-05	1.56395	1.97714	1.6201	0.696083	0.645195	0.645195	0.156395	4.83048	4.13342	up
TNKS	0.000150178	0.000732734	0.62077	1.35395	1.09662	0.133066	-0.687869	0.687869	0.062077	3.82339	3.13505	down
PPP3CC	0.0042505	0.0191048	0.70734	1.37789	1.1758	0.233642	-0.499525	0.499525	0.0707339	2.37156	1.71886	down
CLU	9.13923e-16	4.7048e-15	3.38652	1.64712	1.06564	0.0917159	1.7598	1.7598	0.338652	15.0391	10	up
RPS20	3.5153e-10	1.798e-09	0.703722	4.01669	3.42119	1.7745	-0.506923	0.506923	0.0703722	9.45404	8.74521	down
MYBL1	6.24431e-06	3.12347e-05	0.601516	1.67794	1.34299	0.425453	-0.733325	0.733325	0.0601516	5.20452	4.50536	down
SNHG6	0.00220499	0.0101992	0.717936	1.62473	1.39515	0.480415	-0.478074	0.478074	0.0717935	2.65659	1.99143	down
RPL7	9.06909e-09	4.62772e-08	0.705394	3.70004	3.15455	1.65743	-0.503499	0.503499	0.0705394	8.04244	7.33463	down
COX6C	4.83293e-05	0.000238101	0.648016	1.73224	1.42683	0.512809	-0.625898	0.625898	0.0648016	4.31579	3.62324	down
NCALD	0.000548324	0.00263072	0.686783	1.70143	1.43448	0.520526	-0.542075	0.542075	0.0686783	3.26096	2.57993	down
EIF3E	0.000278945	0.00134999	0.662107	1.56533	1.30034	0.378889	-0.594863	0.594863	0.0662107	3.55448	2.86967	down
ZHX2	0.00185278	0.00862197	1.38743	1.79859	1.54703	0.629504	0.472412	0.472412	0.138743	2.73218	2.06439	up
LINC00861	1.48614e-06	7.47774e-06	0.543697	1.4384	1.10951	0.149917	-0.879124	0.879124	0.0543697	5.82794	5.12623	down
ANXA1	1.8722e-10	9.58002e-10	1.40767	4.43013	3.78817	1.9215	0.493311	0.493311	0.140767	9.72765	9.01863	up
TLE4	3.53765e-05	0.000174938	0.651697	1.8489	1.52636	0.610095	-0.617727	0.617727	0.0651697	4.45129	3.75712	down
HNRNPK	0.00652483	0.0287155	0.741796	1.56913	1.36614	0.450107	-0.430906	0.430906	0.0741796	2.18543	1.54188	down
HSPA5	0.000666822	0.00318642	0.644087	1.27132	1.04452	0.0628426	-0.634672	0.634672	0.0644087	3.17599	2.4967	down
SET	4.56851e-05	0.00022526	0.582167	1.27126	1.00502	0.00721723	-0.780495	0.780495	0.0582167	4.34023	3.64732	down
CAMK1D	5.30085e-05	0.000260938	1.40189	2.53264	2.16916	1.11714	0.487373	0.487373	0.140189	4.27565	3.58346	up
VIM	4.84602e-12	2.48771e-11	1.38368	4.88065	4.20354	2.0716	0.468509	0.468509	0.138368	11.3146	10	up
PIP4K2A	1.31898e-11	6.76371e-11	0.647071	3.58991	2.95586	1.56358	-0.628004	0.628004	0.0647071	10.8798	10	down
WAC	0.00531516	0.0236582	0.772674	2.01152	1.78252	0.833922	-0.372068	0.372068	0.0772674	2.27448	1.62602	down
EPC1	0.00139777	0.00656218	0.743213	2.05713	1.7926	0.842056	-0.428153	0.428153	0.0743213	2.85457	2.18295	down
PRF1	5.95575e-08	3.02805e-07	0.526609	1.66338	1.26892	0.343602	-0.925197	0.925197	0.0526609	7.22506	6.51884	down
GLUD1	3.16847e-05	0.000156845	1.76104	1.36446	1.06895	0.0961988	0.81643	0.81643	0.176104	4.49915	3.80453	up
ADD3	0.00168148	0.0078493	0.688121	1.43573	1.21135	0.276616	-0.539265	0.539265	0.0688121	2.77431	2.10517	down
IFITM2	2.80954e-14	1.44508e-13	0.500424	2.48991	1.86717	0.900855	-0.998777	0.998777	0.0500424	13.5514	10	down
RPL27A	2.85342e-16	1.46923e-15	0.671862	4.78213	3.99702	1.99892	-0.573763	0.573763	0.0671862	15.5446	10	down
CD44	5.45699e-08	2.77506e-07	1.32602	4.3408	3.8068	1.92858	0.407098	0.407098	0.132602	7.26305	6.55673	up
EEF1G	0.000825433	0.00392233	0.77108	2.60469	2.3062	1.20552	-0.375047	0.375047	0.077108	3.08332	2.40646	down
TALAM1	6.27549e-08	3.18925e-07	0.54265	1.74121	1.34232	0.424727	-0.881906	0.881906	0.054265	7.20235	6.49631	down
CTSW	6.03525e-31	3.12105e-30	0.203126	1.93808	1.16462	0.219857	-2.29956	2.29956	0.0203126	30.2193	10	down
GSTP1	0.000697311	0.00332611	0.649535	1.30041	1.07198	0.100278	-0.622521	0.622521	0.0649535	3.15657	2.47806	down
CTSC	6.93467e-06	3.46588e-05	0.608068	1.68764	1.3563	0.439678	-0.717696	0.717696	0.0608068	5.15897	4.46019	down
MAML2	0.000386815	0.00186523	1.33716	2.58191	2.256	1.17377	0.419173	0.419173	0.133716	3.4125	2.72927	up
ATM	6.80442e-06	3.40221e-05	0.632075	1.91741	1.5641	0.645332	-0.661833	0.661833	0.0632075	5.16721	4.46824	down
CD3D	0.00185016	0.00861145	1.41907	1.64973	1.40568	0.491263	0.504943	0.504943	0.141907	2.73279	2.06492	up
ETS1	4.85991e-08	2.473e-07	0.655371	2.81925	2.33291	1.22213	-0.609617	0.609617	0.0655371	7.31337	6.60678	down
WNK1	0.00117759	0.00555584	1.35618	2.09302	1.81775	0.862156	0.43955	0.43955	0.135618	2.92901	2.25525	up
KLRB1	4.18184e-06	2.09443e-05	0.58401	1.65229	1.30797	0.387329	-0.775934	0.775934	0.058401	5.37863	4.67893	down
CD69	1.02852e-08	5.24602e-08	0.670198	3.30789	2.76189	1.46566	-0.577342	0.577342	0.0670198	7.98779	7.28017	down
CLEC2B	0.000193809	0.000942746	0.678276	1.80569	1.51471	0.599046	-0.560055	0.560055	0.0678276	3.71263	3.02561	down
KLRD1	8.7298e-23	4.50765e-22	0.303593	2.06815	1.34691	0.429655	-1.71979	1.71979	0.0303593	22.059	10	down
KLRK1	0.00408023	0.0183707	0.731223	1.62728	1.40816	0.493816	-0.451617	0.451617	0.0731223	2.38932	1.73588	down
DUSP16	3.78875e-08	1.92917e-07	0.482809	1.405	1.04086	0.0577707	-1.05048	1.05048	0.0482809	7.4215	6.71463	down
ATF7IP	2.34123e-05	0.000116064	0.698479	2.42723	2.06083	1.04322	-0.517711	0.517711	0.0698479	4.63056	3.9353	down
CCDC91	0.00343131	0.0155666	0.762821	2.06293	1.81791	0.862282	-0.390583	0.390583	0.0762821	2.46454	1.80781	down
ARID2	0.00031193	0.00150779	0.664719	1.57122	1.30729	0.386576	-0.589184	0.589184	0.0664719	3.50594	2.82166	down
PCED1B-AS1	0.000970103	0.00459421	0.706513	1.72233	1.46913	0.554959	-0.501212	0.501212	0.0706513	3.01318	2.33779	down
TMBIM6	0.0116743	0.0493465	0.730603	1.29453	1.11973	0.163152	-0.45284	0.45284	0.0730603	1.93277	1.30674	down
PFDN5	0.000238978	0.00115845	0.779342	3.08681	2.74589	1.45728	-0.359672	0.359672	0.0779342	3.62164	2.93612	down
PCBP2	0.00192256	0.0089362	0.665086	1.20437	1.00216	0.00311502	-0.588386	0.588386	0.0665086	2.71612	2.04885	down
ATP5MC2	0.000335368	0.00161977	0.672975	1.61722	1.35227	0.435379	-0.571374	0.571374	0.0672975	3.47448	2.79055	down
HNRNPA1	2.63584e-05	0.000130587	0.670574	2.05556	1.71646	0.779438	-0.576532	0.576532	0.0670574	4.57908	3.8841	down
CD63	0.00274738	0.0126224	0.760664	2.09922	1.84763	0.885677	-0.394669	0.394669	0.0760664	2.56108	1.89886	down
ATP2B1	1.54912e-05	7.71003e-05	1.38226	2.94808	2.54	1.34483	0.467034	0.467034	0.138226	4.80991	4.11294	up
LINC01619	6.85318e-06	3.42587e-05	0.667471	2.32519	1.93807	0.954622	-0.583223	0.583223	0.0667471	5.16411	4.46523	down
CDK17	0.000829831	0.00394087	1.31212	2.52855	2.22744	1.15539	0.391896	0.391896	0.131212	3.08101	2.40441	up
GNPTAB	1.67884e-06	8.44024e-06	0.53104	1.34386	1.02801	0.0398577	-0.913107	0.913107	0.053104	5.77499	5.07365	down
HSP90B1	9.45164e-07	4.76278e-06	0.543462	1.45243	1.12016	0.163711	-0.879748	0.879748	0.0543462	6.02449	5.32214	down
ARPC3	7.66924e-06	3.8306e-05	0.670832	2.27377	1.89902	0.925256	-0.575976	0.575976	0.0670832	5.11525	4.41673	down
BICDL1	7.28702e-08	3.70095e-07	1.85166	1.89655	1.45967	0.545641	0.888823	0.888823	0.185166	7.13745	6.43169	up
RPLP0	1.09344e-10	5.59991e-10	0.669053	3.67842	3.06921	1.61787	-0.579808	0.579808	0.0669053	9.96121	9.25182	down
UBC	1.44385e-05	7.19061e-05	1.2728	3.91735	3.4972	1.8062	0.34801	0.34801	0.12728	4.84048	4.14323	up
SAP18	0.0015343	0.00718335	0.677182	1.3564	1.13696	0.185178	-0.562384	0.562384	0.0677182	2.81409	2.14367	down
PAN3	0.000885101	0.00419666	0.743425	2.17848	1.89861	0.92494	-0.42774	0.42774	0.0743425	3.05301	2.3771	down
HMGB1	4.50061e-05	0.000221958	0.743636	2.87259	2.50397	1.32422	-0.427332	0.427332	0.0743636	4.34673	3.65373	down
RGCC	1.19431e-10	6.11389e-10	1.86057	2.4632	1.89282	0.920535	0.895745	0.895745	0.186057	9.92288	9.21368	up
LCP1	0.000710105	0.0033851	0.756092	2.39858	2.10568	1.07428	-0.403365	0.403365	0.0756093	3.14868	2.47043	down
INTS6	9.51211e-07	4.79224e-06	0.595453	1.89248	1.50905	0.593637	-0.747941	0.747941	0.0595453	6.02172	5.31946	down
ARGLU1	0.00117587	0.00554884	0.683537	1.46518	1.23284	0.301987	-0.548909	0.548909	0.0683537	2.92964	2.2558	down
TRAC	1.05746e-13	5.43435e-13	2.32371	2.11647	1.51275	0.597169	1.21643	1.21643	0.232371	12.9757	10	up
GZMH	0.00455266	0.0203937	1.41326	1.48456	1.26704	0.341467	0.499024	0.499024	0.141326	2.34173	1.6905	up
FBXO34	0.0034957	0.0158467	1.36375	1.75485	1.52039	0.604446	0.447579	0.447579	0.136375	2.45647	1.80006	up
ZFP36L1	0.00743724	0.0324139	0.740142	1.54141	1.34073	0.423019	-0.434126	0.434126	0.0740142	2.12859	1.48927	down
TC2N	0.00129812	0.00611	1.37909	1.95109	1.68249	0.7506	0.463714	0.463714	0.137909	2.88669	2.21396	up
BCL11B	3.42134e-07	1.7321e-06	1.47101	2.97481	2.49805	1.3208	0.556804	0.556804	0.147101	6.4658	5.76143	up
CRIP1	7.70995e-14	3.96303e-13	1.63175	3.78234	3.04954	1.60859	0.706422	0.706422	0.163175	13.1129	10	up
SRP14	0.000200745	0.00097589	0.712206	2.14662	1.83727	0.877564	-0.489633	0.489633	0.0712206	3.69735	3.0106	down
VPS13C	0.00136611	0.00641863	0.687998	1.46874	1.23912	0.309321	-0.539523	0.539523	0.0687998	2.86451	2.19256	down
PPIB	6.05804e-05	0.000297904	0.631128	1.54849	1.26231	0.336068	-0.663995	0.663995	0.0631128	4.21767	3.52592	down
ZFAND6	0.000563883	0.00270319	0.63696	1.24955	1.02216	0.0316238	-0.650724	0.650724	0.063696	3.24881	2.56812	down
RPS17	3.09552e-07	1.56749e-06	0.595168	1.93968	1.54642	0.628935	-0.748631	0.748631	0.0595168	6.50927	5.8048	down
MCTP2	4.83473e-08	2.46071e-07	0.539473	1.78341	1.37203	0.456311	-0.890378	0.890378	0.0539473	7.31563	6.60894	down
ELOB	0.00198493	0.00921893	0.695655	1.44582	1.22533	0.29317	-0.523557	0.523557	0.0695655	2.70225	2.03532	down
IL32	1.7154e-06	8.6222e-06	1.34184	3.6886	3.21836	1.68632	0.424212	0.424212	0.134184	5.76564	5.06438	up
PRKCB	0.00145742	0.0068288	0.773694	2.4806	2.19956	1.13721	-0.370165	0.370165	0.0773694	2.83642	2.16566	down
FUS	5.62238e-07	2.83978e-06	0.630012	2.20129	1.79348	0.842763	-0.666549	0.666549	0.0630012	6.25008	5.54672	down
CMIP	0.000965268	0.00457222	1.34704	2.21632	1.93042	0.948916	0.429788	0.429788	0.134704	3.01535	2.33987	up
COTL1	1.28274e-08	6.53848e-08	2.24572	1.44138	1.04073	0.0575963	1.16718	1.16718	0.224572	7.89186	7.18452	up
POLR2A	0.0105626	0.0449345	0.750434	1.52245	1.33208	0.413679	-0.414202	0.414202	0.0750434	1.97623	1.34742	down
SNHG29	0.00595799	0.0263571	0.756943	1.76376	1.54903	0.631362	-0.401743	0.401743	0.0756943	2.2249	1.5791	down
RPL23	1.88215e-07	9.53678e-07	0.663067	2.69724	2.24231	1.16499	-0.592775	0.592775	0.0663067	6.72534	6.0206	down
LUC7L3	7.44247e-05	0.000365681	0.628509	1.52002	1.23709	0.306954	-0.669996	0.669996	0.0628508	4.12828	3.4369	down
NME2	0.00190081	0.00883858	0.692201	1.42284	1.20338	0.267096	-0.530736	0.530736	0.0692201	2.72106	2.05362	down
ERN1	3.54155e-06	1.77524e-05	0.547803	1.38637	1.0722	0.100577	-0.868271	0.868271	0.0547803	5.45081	4.75074	down
HELZ	0.00645302	0.0284152	0.738669	1.54064	1.33892	0.42107	-0.437	0.437	0.0738669	2.19024	1.54645	down
RPL38	2.22878e-08	1.13559e-07	0.71699	3.75523	3.2234	1.68858	-0.479975	0.479975	0.071699	7.65193	6.94478	down
SEPTIN9	0.00856039	0.0370314	1.40595	1.26709	1.08371	0.115976	0.491542	0.491542	0.140595	2.06751	1.43143	up
YES1	0.00436282	0.0195765	0.685575	1.215	1.02349	0.0334953	-0.544614	0.544614	0.0685575	2.36023	1.70827	down
LDLRAD4	0.000685757	0.00327428	1.46646	1.68755	1.41866	0.504526	0.552338	0.552338	0.146646	3.16383	2.48488	up
RNF125	2.96137e-05	0.000146623	1.54465	1.94796	1.60398	0.681653	0.627279	0.627279	0.154465	4.52851	3.8338	up
MAPRE2	0.00157483	0.00736589	0.733518	1.93447	1.6763	0.745281	-0.447095	0.447095	0.0733518	2.80277	2.13277	down
BCL2	5.95871e-09	3.04187e-08	0.66083	3.26218	2.70843	1.43746	-0.597648	0.597648	0.066083	8.22485	7.51686	down
GZMM	0.00770121	0.0335092	0.75668	1.7101	1.50167	0.586567	-0.402244	0.402244	0.075668	2.11344	1.47484	down
CIRBP	0.0104628	0.0445496	0.775607	1.80281	1.60019	0.678239	-0.366603	0.366603	0.0775607	1.98035	1.35116	down
ABHD17A	0.00404191	0.018205	0.688225	1.22096	1.03014	0.0428348	-0.539048	0.539048	0.0688225	2.39341	1.73981	down
OAZ1	0.0066025	0.0290359	1.27111	2.20683	1.97115	0.979036	0.346086	0.346086	0.127111	2.18029	1.53706	up
MYO1F	0.0020862	0.00966481	1.45061	1.49072	1.25869	0.331928	0.536663	0.536663	0.145061	2.68064	2.01481	up
UBL5	0.00593494	0.0262649	0.720017	1.38192	1.18802	0.248559	-0.473898	0.473898	0.0720017	2.22658	1.58062	down
EIF3G	7.02437e-07	3.5434e-06	0.550216	1.52002	1.17747	0.235692	-0.861931	0.861931	0.0550216	6.15339	5.45058	down
JUNB	3.89953e-05	0.000192633	1.28774	3.66169	3.25224	1.70143	0.364841	0.364841	0.128774	4.40899	3.71527	up
MIR23AHG	0.00632258	0.0278769	1.38485	1.50225	1.29308	0.370806	0.469725	0.469725	0.138485	2.19911	1.55476	up
ADGRE5	1.81357e-06	9.11372e-06	1.37115	3.38243	2.92421	1.54805	0.455386	0.455386	0.137115	5.74147	5.0403	up
KLF2	2.45747e-08	1.25184e-07	0.627231	2.66321	2.16624	1.11519	-0.672932	0.672932	0.0627231	7.60951	6.90245	down
COX6B1	0.00111228	0.00525395	0.688406	1.49695	1.26324	0.337125	-0.538669	0.538669	0.0688406	2.95379	2.27951	down
TYROBP	1.28966e-16	6.64481e-16	0.312919	1.56142	1.02392	0.0341083	-1.67614	1.67614	0.0312919	15.8895	10	down
TGFB1	1.01971e-06	5.13411e-06	1.44325	3.01062	2.54783	1.34927	0.529323	0.529323	0.144325	5.99152	5.28953	up
RPS11	2.67052e-09	1.36445e-08	0.737753	4.36389	3.79126	1.92268	-0.438791	0.438791	0.0737753	8.5734	7.86504	down
NKG7	0.000201139	0.000977606	0.763425	3.2051	2.8256	1.49856	-0.389442	0.389442	0.0763425	3.6965	3.00984	down
ZNF331	1.93044e-06	9.69693e-06	1.56698	2.32806	1.90631	0.93078	0.647985	0.647985	0.156698	5.71434	5.01337	up
PLCB1	2.21581e-10	1.13358e-09	0.535512	2.20831	1.69471	0.76104	-0.90101	0.90101	0.0535512	9.65447	8.94555	down
ZFAS1	0.000193639	0.000942112	0.696886	1.98475	1.68347	0.75144	-0.521006	0.521006	0.0696886	3.71301	3.0259	down
NFATC2	1.2489e-08	6.36738e-08	1.87289	1.9443	1.49047	0.575772	0.905269	0.905269	0.187289	7.90347	7.19604	up
RPS21	4.74274e-08	2.41441e-07	0.783204	4.89375	4.36293	2.1253	-0.352539	0.352539	0.0783204	7.32397	6.61719	down
LIME1	0.00153999	0.00720717	1.53687	1.24895	1.03025	0.0429986	0.619995	0.619995	0.153687	2.81248	2.14224	up
SON	0.00197688	0.00918513	0.731316	1.79346	1.5521	0.634224	-0.451434	0.451434	0.0731316	2.70402	2.03691	down
MYH9	0.00154423	0.00722419	1.34289	2.07257	1.80757	0.854048	0.425342	0.425342	0.134289	2.81129	2.14121	up
LGALS1	0.00339897	0.0154257	1.2694	2.54737	2.27673	1.18696	0.344142	0.344142	0.12694	2.46865	1.81175	up
P2RY8	0.00567278	0.0251748	1.35104	1.69897	1.47783	0.563485	0.434074	0.434074	0.135104	2.2462	1.59903	up
PRKX	2.31823e-05	0.000114947	1.63654	1.67989	1.35258	0.435709	0.710646	0.710646	0.163654	4.63484	3.9395	up
RPS6KA3	0.00550046	0.0244419	0.764215	1.89108	1.66777	0.737918	-0.38795	0.38795	0.0764215	2.2596	1.61186	down
RBM3	1.27428e-07	6.46632e-07	0.560455	1.77067	1.38083	0.465538	-0.835331	0.835331	0.0560455	6.89474	6.18934	down
RPL36A	7.18176e-06	3.58862e-05	0.760162	3.60142	3.16917	1.6641	-0.39562	0.39562	0.0760162	5.14377	4.44507	down
RPS4Y1	2.09508e-07	1.06134e-06	0.606004	2.11791	1.70007	0.765593	-0.7226	0.7226	0.0606004	6.6788	5.97414	down
MT-ND4L	1.4993e-11	7.68674e-11	0.483785	1.95433	1.44909	0.535148	-1.04756	1.04756	0.0483785	10.8241	10	down
MT-ND5	1.01308e-17	5.22538e-17	0.699999	5.39143	4.58224	2.19605	-0.514576	0.514576	0.0699999	16.9944	10	down

## Sheet: Fibro
gene	pvalue	qvalue	FoldChange	MaxBaseMean	BaseMean	log2(BaseMean)	log2FC	abs(log2FC)	size	-log(pvalue)	-log(qvalue)	sig
PER3	0	0	2.02838	1.70502	1.2727	0.347889	1.02033	1.02033	0.202838	inf	10	up
NBL1	0	0	2.52434	2.30747	1.61065	0.687645	1.3359	1.3359	0.252434	inf	10	up
ROR1	0	0	2.0187	1.34026	1.00198	0.00285793	1.01343	1.01343	0.20187	inf	10	up
VCAM1	0	0	2.95214	1.67752	1.12274	0.167029	1.56176	1.56176	0.295214	inf	10	up
HMCN1	0	0	2.84806	1.68106	1.13552	0.183349	1.50998	1.50998	0.284806	inf	10	up
G0S2	0	0	0.393033	1.57104	1.09413	0.129783	-1.34728	1.34728	0.0393033	inf	10	down
ENAH	0	0	2.03392	1.99326	1.48653	0.571945	1.02426	1.02426	0.203392	inf	10	up
NID1	0	0	0.466521	1.5405	1.12948	0.175656	-1.09998	1.09998	0.0466521	inf	10	down
SH3RF3	0	0	2.172	1.44908	1.05801	0.0813554	1.11902	1.11902	0.2172	inf	10	up
TNFAIP6	0	0	2.01354	1.86614	1.39636	0.481676	1.00974	1.00974	0.201354	inf	10	up
FAP	0	0	3.39794	1.62763	1.05317	0.0747363	1.76466	1.76466	0.339794	inf	10	up
COL3A1	0	0	3.31166	4.84801	3.15582	1.65801	1.72755	1.72755	0.331166	inf	10	up
GALNT15	0	0	0.402103	2.64451	1.85381	0.890496	-1.31436	1.31436	0.0402103	inf	10	down
ZNF385D	0	0	2.75477	2.14675	1.46289	0.548817	1.46193	1.46193	0.275477	inf	10	up
CCDC80	0	0	3.42227	4.06962	2.62924	1.39465	1.77495	1.77495	0.342227	inf	10	up
RARRES1	0	0	0.416385	1.44359	1.02222	0.0316999	-1.26401	1.26401	0.0416385	inf	10	down
PLD1	0	0	2.1661	1.49686	1.09384	0.129398	1.1151	1.1151	0.21661	inf	10	up
APOD	0	0	0.216041	4.63576	2.81847	1.49491	-2.21063	2.21063	0.0216041	inf	10	down
ADH1B	0	0	0.2012	2.5226	1.51491	0.599229	-2.3133	2.3133	0.02012	inf	10	down
ANKH	0	0	3.07858	2.67646	1.77278	0.826014	1.62227	1.62227	0.307858	inf	10	up
PDE4D	0	0	3.17878	1.72869	1.13611	0.184105	1.66848	1.66848	0.317878	inf	10	up
THBS4	0	0	2.29412	2.63712	1.8932	0.920827	1.19794	1.19794	0.229412	inf	10	up
SPOCK1	0	0	0.438991	1.54516	1.11162	0.152666	-1.18774	1.18774	0.0438991	inf	10	down
DPYSL3	0	0	2.39269	2.23292	1.58295	0.662617	1.25863	1.25863	0.239269	inf	10	up
CD74	0	0	2.08468	1.42686	1.05555	0.0779929	1.05983	1.05983	0.208468	inf	10	up
GPX3	0	0	0.453704	5.54403	4.02957	2.01063	-1.14018	1.14018	0.0453704	inf	10	down
SPARC	0	0	2.54225	2.59359	1.80677	0.85341	1.3461	1.3461	0.254225	inf	10	up
GALNT10	0	0	2.20343	1.79882	1.30748	0.386793	1.13975	1.13975	0.220343	inf	10	up
SGCD	0	0	2.30409	1.85185	1.32767	0.408892	1.2042	1.2042	0.230409	inf	10	up
IER3	0	0	2.6744	1.69071	1.16132	0.215761	1.41921	1.41921	0.26744	inf	10	up
ADGRB3	0	0	2.20684	1.43974	1.04595	0.0648205	1.14198	1.14198	0.220684	inf	10	up
MARCKS	0	0	2.6676	1.72168	1.18341	0.242948	1.41554	1.41554	0.26676	inf	10	up
ENPP1	0	0	2.42241	1.50823	1.0653	0.0912588	1.27645	1.27645	0.242241	inf	10	up
CCN2	0	0	3.62342	2.60851	1.66406	0.734706	1.85735	1.85735	0.362342	inf	10	up
GLI3	0	0	2.03409	2.4898	1.85681	0.89283	1.02438	1.02438	0.203409	inf	10	up
HIP1	0	0	2.33589	1.62633	1.16116	0.215569	1.22397	1.22397	0.233589	inf	10	up
STEAP4	0	0	2.54632	1.61216	1.12252	0.166746	1.34841	1.34841	0.254632	inf	10	up
COL1A2	0	0	2.08199	5.76383	4.26602	2.09289	1.05796	1.05796	0.208199	inf	10	up
PCOLCE	0	0	3.53164	3.3722	2.16338	1.11329	1.82034	1.82034	0.353164	inf	10	up
TMEM176B	0	0	2.72446	1.54738	1.05754	0.0807135	1.44597	1.44597	0.272446	inf	10	up
SULF1	0	0	2.63705	2.27631	1.56963	0.65042	1.39892	1.39892	0.263705	inf	10	up
FABP4	0	0	0.316051	1.78068	1.17159	0.228466	-1.66177	1.66177	0.0316051	inf	10	down
COL14A1	0	0	3.85378	2.61403	1.64601	0.718974	1.94627	1.94627	0.385378	inf	10	up
PTPRD	0	0	2.31181	1.97698	1.41596	0.501778	1.20902	1.20902	0.231181	inf	10	up
ASPN	0	0	4.53403	1.84148	1.12365	0.168191	2.18079	2.18079	0.453403	inf	10	up
ECM2	0	0	3.08264	1.73364	1.14787	0.198965	1.62417	1.62417	0.308264	inf	10	up
TNC	0	0	12.2264	2.22616	1.20393	0.267746	3.61193	3.61193	1.22264	inf	10	up
DNM1	0	0	2.25949	1.77172	1.2778	0.353666	1.17599	1.17599	0.225949	inf	10	up
COL5A1	0	0	2.03432	1.58326	1.18066	0.239593	1.02454	1.02454	0.203432	inf	10	up
PTGDS	0	0	16.3673	2.05485	1.09	0.124329	4.03275	4.03275	1.63673	inf	10	up
HTRA1	0	0	2.07174	4.57908	3.39456	1.76323	1.05084	1.05084	0.207174	inf	10	up
PNPLA2	0	0	0.354191	1.54072	1.04308	0.0608542	-1.4974	1.4974	0.0354191	inf	10	down
LSP1	0	0	2.99317	1.93048	1.28759	0.364669	1.58167	1.58167	0.299317	inf	10	up
PRSS23	0	0	2.555	1.99181	1.38556	0.470472	1.35332	1.35332	0.2555	inf	10	up
MIR100HG	0	0	2.12284	1.38512	1.01869	0.0267203	1.086	1.086	0.212284	inf	10	up
HSPA8	0	0	2.54516	1.5031	1.04671	0.0658635	1.34775	1.34775	0.254516	inf	10	up
SSPN	0	0	3.21975	1.59042	1.04204	0.0594143	1.68695	1.68695	0.321975	inf	10	up
TUBA1B	0	0	2.01921	2.07871	1.55398	0.635969	1.01379	1.01379	0.201921	inf	10	up
TUBA1A	0	0	2.17375	1.75742	1.28283	0.359334	1.12018	1.12018	0.217375	inf	10	up
LUM	0	0	2.25301	4.53312	3.27246	1.71037	1.17186	1.17186	0.225301	inf	10	up
IFI27	0	0	2.30284	1.98227	1.42142	0.50733	1.20341	1.20341	0.230284	inf	10	up
CRIP1	0	0	2.31044	3.7378	2.67768	1.42098	1.20817	1.20817	0.231044	inf	10	up
ISLR	0	0	2.23912	2.39221	1.73017	0.790916	1.16293	1.16293	0.223912	inf	10	up
ADAMTSL3	0	0	2.56676	1.99617	1.38681	0.471765	1.35995	1.35995	0.256676	inf	10	up
PCSK6	0	0	2.81369	2.1568	1.46153	0.547484	1.49246	1.49246	0.281369	inf	10	up
VKORC1	0	0	2.56018	1.78134	1.23843	0.308517	1.35625	1.35625	0.256018	inf	10	up
MT1X	0	0	0.416896	3.14083	2.225	1.1538	-1.26224	1.26224	0.0416896	inf	10	down
COL1A1	0	0	4.21762	3.40209	2.10421	1.07328	2.07643	2.07643	0.421762	inf	10	up
MRC2	0	0	2.80469	2.72274	1.84663	0.884895	1.48784	1.48784	0.280469	inf	10	up
ABCA9	0	0	0.477068	1.7599	1.29964	0.378108	-1.06773	1.06773	0.0477068	inf	10	down
LGALS3BP	0	0	2.33541	1.92498	1.3745	0.458906	1.22368	1.22368	0.233541	inf	10	up
LDLRAD4	0	0	3.93689	2.01082	1.26064	0.334154	1.97706	1.97706	0.393689	inf	10	up
PLD3	0	0	2.0468	2.30678	1.71679	0.779715	1.03337	1.03337	0.20468	inf	10	up
SELENOW	0	0	2.29774	1.70943	1.22658	0.294638	1.20021	1.20021	0.229774	inf	10	up
XIST	0	0	1995.91	3.21783	1.60951	0.686623	10.9628	10.9628	199.591	inf	10	up
ITM2A	0	0	2.10436	1.61159	1.18861	0.24927	1.07338	1.07338	0.210436	inf	10	up
BGN	0	0	4.018	2.06078	1.28668	0.363654	2.00648	2.00648	0.4018	inf	10	up

## Sheet: Plasma
gene	pvalue	qvalue	FoldChange	MaxBaseMean	BaseMean	log2(BaseMean)	log2FC	abs(log2FC)	size	-log(pvalue)	-log(qvalue)	sig
ENSG00000285646	0.000868685	0.00170785	0.115911	3.5808	1.98253	0.987344	-3.10891	3.10891	0.0115911	3.06114	2.76755	down
CROCC	0.000146235	0.000289267	0.160928	5.76193	3.32998	1.73552	-2.63551	2.63551	0.0160928	3.83495	3.5387	down
SDHB	0.000711191	0.00140145	0.114684	3.3062	1.82727	0.869689	-3.12427	3.12427	0.0114684	3.14801	2.85342	down
ZBTB40	0.000185368	0.000366553	0.102647	3.44695	1.88476	0.914382	-3.28424	3.28424	0.0102647	3.73197	3.43586	down
SRSF10	0.00700115	0.013403	0.190522	3.76615	2.22775	1.15559	-2.39197	2.39197	0.0190522	2.15483	1.8728	down
SH3BGRL3	0.0115151	0.021923	0.285074	4.93727	3.15993	1.65989	-1.81059	1.81059	0.0285074	1.93873	1.6591	down
WDTC1	3.16413e-08	6.46993e-08	0.0371462	3.351	1.72097	0.783225	-4.75064	4.75064	0.00371462	7.49975	7.1891	down
LAPTM5	0.00101625	0.00199583	0.129251	3.53582	1.98125	0.986412	-2.95175	2.95175	0.0129251	2.993	2.69988	down
RNF19B	5.41917e-16	1.11163e-15	0.0107087	3.21734	1.60867	0.685867	-6.54508	6.54508	0.00107087	15.2661	10	down
PSMB2	0.00523031	0.0100355	0.164587	3.21734	1.85889	0.89444	-2.60308	2.60308	0.0164587	2.28147	1.99846	down
NFIA	0.000658652	0.00129857	0.113388	3.53582	1.95293	0.965641	-3.14066	3.14066	0.0113388	3.18134	2.88654	down
PATJ	0.00298469	0.005769	0.154003	3.76591	2.1582	1.10983	-2.69897	2.69897	0.0154003	2.5251	2.2389	down
ANKRD13C	5.41917e-16	1.11163e-15	0.0107087	3.21734	1.60867	0.685867	-6.54508	6.54508	0.00107087	15.2661	10	down
NEGR1	0.000938383	0.00184428	0.0594659	2.25488	1.17811	0.236469	-4.07179	4.07179	0.00594659	3.02762	2.73417	down
PTGFR	0.000468418	0.000924733	0.0572005	1.95002	1.01437	0.0205792	-4.12783	4.12783	0.00572005	3.32937	3.03398	down
SELENOF	0.00628704	0.0120475	0.260252	5.16736	3.24321	1.69742	-1.94202	1.94202	0.0260252	2.20155	1.9191	down
MFSD14A	0.00853359	0.0163118	0.18476	3.351	1.97087	0.978833	-2.43628	2.43628	0.018476	2.06887	1.7875	down
CLCC1	0.00178753	0.00348616	0.136492	3.351	1.88916	0.917742	-2.87312	2.87312	0.0136492	2.74775	2.45765	down
SORT1	1.10422e-08	2.25923e-08	0.0359256	3.21734	1.64967	0.72218	-4.79884	4.79884	0.00359256	7.95695	7.64604	down
LRIF1	0.000451942	0.000892281	0.110637	3.3062	1.82051	0.864342	-3.17609	3.17609	0.0110637	3.34492	3.0495	down
SLC16A1-AS1	0.0042032	0.00808817	0.148814	3.21734	1.83324	0.874395	-2.74842	2.74842	0.0148814	2.37642	2.09215	down
ATP1A1	0.0109812	0.0209149	0.200867	3.58109	2.13629	1.09511	-2.31569	2.31569	0.0200867	1.95935	1.67954	down
SNX27	0.0121527	0.0231148	0.109504	1.95002	1.06627	0.092578	-3.19095	3.19095	0.0109504	1.91533	1.63611	down
GLMP	1.0641e-08	2.17752e-08	0.0358697	3.21734	1.64958	0.722101	-4.80109	4.80109	0.00358697	7.97302	7.66204	down
DCAF8	0.0104227	0.0198687	0.198074	3.81149	2.26926	1.18222	-2.33589	2.33589	0.0198074	1.98202	1.70183	down
UAP1	0.0013253	0.00259637	0.211594	5.66713	3.4194	1.77374	-2.24063	2.24063	0.0211594	2.87768	2.58563	down
DDR2	0.000861848	0.00169469	0.115239	3.58109	1.98148	0.986578	-3.1173	3.1173	0.0115239	3.06457	2.77091	down
PRDX6-AS1	0.0189246	0.0356764	0.118509	1.81589	1.00019	0.000279101	-3.07693	3.07693	0.0118509	1.72297	1.44762	down
NIBAN1	0.009338	0.017828	0.269027	5.16736	3.26603	1.70754	-1.89418	1.89418	0.0269027	2.02975	1.7489	down
ODR4	0.00520486	0.00998743	0.17514	3.53582	2.06318	1.04487	-2.51342	2.51342	0.017514	2.28359	2.00055	down
CFH	0.000812641	0.00159873	0.125334	3.81166	2.12947	1.09049	-2.99615	2.99615	0.0125334	3.0901	2.79623	down
IPO9	0.0202697	0.0381548	0.218673	3.21734	1.94684	0.961132	-2.19315	2.19315	0.0218673	1.69315	1.41845	down
SLC30A1	1.91461e-05	3.79641e-05	0.0668064	3.21734	1.69989	0.76544	-3.90387	3.90387	0.00668064	4.71792	4.42063	down
C1orf35	1.04831e-05	2.07987e-05	0.0644851	3.3062	1.74341	0.801914	-3.95489	3.95489	0.0064485	4.97951	4.68196	down
MRPL55	0.0147924	0.0280393	0.20927	3.351	2.01236	1.00889	-2.25656	2.25656	0.020927	1.82996	1.55223	down
AKT3	0.00845562	0.0161667	0.173135	3.3062	1.92491	0.944793	-2.53003	2.53003	0.0173135	2.07285	1.79138	down
HNRNPU	0.00973625	0.0185779	0.270592	5.16736	3.2701	1.70934	-1.88581	1.88581	0.0270592	2.01161	1.731	down
ADI1	0.012053	0.0229269	0.193616	3.21734	1.90609	0.930618	-2.36873	2.36873	0.0193616	1.91891	1.63966	down
ID2	6.384e-16	1.3083e-15	0.0100025	3.44695	1.72348	0.785322	-6.6435	6.6435	0.00100025	15.1949	10	down
FOXN2	0.0190459	0.0358992	0.117562	1.95056	1.07457	0.103761	-3.08851	3.08851	0.0117562	1.7202	1.44491	down
CCT4	0.00053077	0.00104713	0.167224	4.93727	2.86695	1.51952	-2.58015	2.58015	0.0167224	3.27509	2.98	down
UGP2	0.00987858	0.0188419	0.176275	3.3062	1.93016	0.948719	-2.5041	2.5041	0.0176275	2.00531	1.72487	down
FAM136A	7.96827e-06	1.58132e-05	0.0633142	3.351	1.76527	0.819892	-3.98133	3.98133	0.00633142	5.09864	4.80098	down
BOLA3	0.0253421	0.0473662	0.144129	1.95002	1.10064	0.138339	-2.79457	2.79457	0.0144129	1.59616	1.32453	down
MAT2A	0.0101192	0.0192977	0.189124	3.351	1.97826	0.984231	-2.4026	2.4026	0.0189124	1.99486	1.71449	down
COX5B	0.0103506	0.0197329	0.296901	5.62758	3.63697	1.86274	-1.75194	1.75194	0.0296901	1.98503	1.70481	down
CCDC138	0.00281151	0.00543869	0.142829	3.21734	1.82351	0.866716	-2.80764	2.80764	0.0142829	2.55106	2.26451	down
MAP3K2	0.00678912	0.0130033	0.244165	4.93727	3.05823	1.6127	-2.03407	2.03407	0.0244165	2.16819	1.88594	down
LYPD6B	8.08513e-08	1.65252e-07	0.0383873	3.44695	1.77289	0.826104	-4.70323	4.70323	0.00383873	7.09231	6.78185	down
RBMS1	0.00540164	0.0103625	0.0977097	1.95056	1.05486	0.0770569	-3.35535	3.35535	0.00977097	2.26747	1.98453	down
HAT1	0.0116097	0.0220997	0.203343	3.351	2.00233	1.00168	-2.29802	2.29802	0.0203343	1.93518	1.65561	down
GPR155	0.000191992	0.00037962	0.0918397	3.3062	1.78911	0.839241	-3.44474	3.44474	0.00918397	3.71672	3.42065	down
ZNF385B	0.00423143	0.00814184	0.169097	4.01403	2.33192	1.22152	-2.56408	2.56408	0.0169097	2.37351	2.08928	down
PDE1A	9.76107e-07	1.93984e-06	0.0167351	2.04622	1.02311	0.032959	-5.90098	5.90098	0.00167351	6.0105	5.71223	down
CALCRL	0.000642845	0.00126751	0.0591896	1.95056	1.01663	0.0237879	-4.07851	4.07851	0.00591896	3.19189	2.89705	down
BZW1	0.00596718	0.0114401	0.177768	3.53582	2.06787	1.04815	-2.49193	2.49193	0.0177768	2.22423	1.94157	down
FAM117B	0.000738619	0.00145538	0.0600922	1.95056	1.01752	0.0250589	-4.05668	4.05668	0.00600922	3.13158	2.83702	down
CYP20A1	0.0012348	0.00242046	0.20376	5.30156	3.17704	1.66768	-2.29506	2.29506	0.020376	2.9084	2.6161	down
IGFBP5	0.00634146	0.0121498	0.0959223	2.59838	1.40807	0.493716	-3.38199	3.38199	0.00959223	2.19781	1.91543	down
COL6A3	5.48793e-05	0.000108701	0.0936277	3.76591	2.04347	1.03102	-3.41692	3.41692	0.00936277	4.26059	3.96377	down
SNED1	3.74787e-05	7.42843e-05	0.0909764	3.99648	2.1642	1.11384	-3.45836	3.45836	0.00909763	4.42622	4.1291	down
MTERF4	7.03205e-05	0.000139204	0.131866	4.93727	2.77905	1.47459	-2.92285	2.92285	0.0131866	4.15292	3.85635	down
CLASP2	0.0253363	0.047359	0.245713	3.76615	2.33264	1.22196	-2.02495	2.02495	0.0245713	1.59626	1.3246	down
ABHD5	3.77556e-05	7.4827e-05	0.0815475	3.5808	1.92041	0.941414	-3.61622	3.61622	0.00815475	4.42302	4.12594	down
SHISA5	0.00921489	0.0175972	0.174658	3.21734	1.87526	0.907094	-2.51739	2.51739	0.0174658	2.03551	1.75456	down
RASSF1	0.0244193	0.0457168	0.23485	3.44713	2.11502	1.08067	-2.09019	2.09019	0.023485	1.61227	1.33992	down
PTPRG	9.3621e-06	1.85762e-05	0.091157	4.93727	2.67784	1.42107	-3.4555	3.4555	0.0091157	5.02863	4.73104	down
SLC25A26	1.13258e-05	2.24649e-05	0.111259	4.93727	2.72782	1.44775	-3.168	3.168	0.0111259	4.94593	4.6485	down
ARL6IP5	0.000388861	0.000767993	0.108534	3.53582	1.94427	0.959226	-3.20378	3.20378	0.0108534	3.41021	3.11464	down
FOXP1	0.000304927	0.000602524	0.105761	3.67113	2.01412	1.01015	-3.24112	3.24112	0.0105761	3.5158	3.22003	down
GBE1	0.0174319	0.0329222	0.202359	3.21734	1.92031	0.941338	-2.30501	2.30501	0.0202359	1.75865	1.48251	down
SIDT1	0.00470239	0.00903635	0.160875	3.58109	2.06399	1.04543	-2.63599	2.63599	0.0160875	2.32768	2.04401	down
ENSG00000243276	2.66783e-10	5.46449e-10	0.0300074	3.44695	1.7583	0.814184	-5.05854	5.05854	0.00300074	9.57384	9.26245	down
EFCAB12	5.9192e-16	1.21315e-15	0.0104238	3.3062	1.6531	0.725176	-6.58397	6.58397	0.00104238	15.2277	10	down
ASTE1	9.76107e-07	1.93984e-06	0.0167351	2.04622	1.02311	0.032959	-5.90098	5.90098	0.00167351	6.0105	5.71223	down
CEP63	1.87713e-09	3.84325e-09	0.0326082	3.44695	1.76283	0.817894	-4.93862	4.93862	0.00326082	8.72651	8.4153	down
RNF13	8.26318e-07	1.68804e-06	0.0913222	4.93727	2.67825	1.42129	-3.45289	3.45289	0.00913222	6.08285	5.77262	down
TSC22D2	0.000329309	0.000650595	0.170371	5.16689	3.00914	1.58935	-2.55325	2.55325	0.0170371	3.4824	3.18669	down
RARRES1	9.76107e-07	1.93984e-06	0.01521	2.25488	1.12744	0.17305	-6.03884	6.03884	0.001521	6.0105	5.71223	down
SENP2	0.025489	0.0476295	0.225786	3.3062	2.01287	1.00925	-2.14697	2.14697	0.0225786	1.59365	1.32212	down
TRA2B	0.000450997	0.000890489	0.108833	3.53629	1.94506	0.959816	-3.19981	3.19981	0.0108833	3.34583	3.05037	down
BCL6	3.20694e-08	6.55691e-08	0.0375901	3.21734	1.65238	0.724546	-4.7335	4.7335	0.00375901	7.49391	7.1833	down
LPP	0.00619419	0.0118705	0.242714	4.93727	3.05462	1.61099	-2.04267	2.04267	0.0242714	2.20802	1.92553	down
APOD	0.00596499	0.0114368	0.107121	3.10951	1.70575	0.770408	-3.22268	3.22268	0.0107121	2.22439	1.94169	down
MFSD10	0.00578924	0.0111034	0.176989	3.53629	2.06676	1.04737	-2.49827	2.49827	0.0176989	2.23738	1.95454	down
C1QTNF7-AS1	0.00435144	0.00836869	0.0946579	1.95056	1.05183	0.0729077	-3.40113	3.40113	0.00946579	2.36137	2.07734	down
PPARGC1A	0.00931677	0.0177889	0.079789	2.18113	1.16156	0.21606	-3.64767	3.64767	0.0079789	2.03073	1.74985	down
OCIAD2	0.0064241	0.0123052	0.168022	3.351	1.94253	0.95794	-2.57328	2.57328	0.0168022	2.19219	1.90991	down
PDGFRA	7.06434e-06	1.40228e-05	0.0630463	3.3062	1.74101	0.799923	-3.98744	3.98744	0.00630463	5.15093	4.85317	down
POLR2B	0.0255595	0.0477538	0.144219	1.95002	1.10073	0.138456	-2.79366	2.79366	0.0144219	1.59245	1.32099	down
IGFBP7	0.00633418	0.0121369	0.176895	3.76686	2.20227	1.13899	-2.49903	2.49903	0.0176895	2.19831	1.91589	down
YTHDC1	0.00239467	0.00464288	0.205921	4.93727	2.96315	1.56713	-2.27983	2.27983	0.0205921	2.62076	2.33321	down
AREG	0.00875634	0.0167295	0.173961	3.3062	1.92629	0.945827	-2.52316	2.52316	0.0173961	2.05768	1.77652	down
ENOPH1	0.0265383	0.0495398	0.145086	1.86087	1.05054	0.0711288	-2.78502	2.78502	0.0145086	1.57613	1.30505	down
COPS4	0.00382419	0.00736419	0.104817	2.52797	1.38089	0.465594	-3.25406	3.25406	0.0104817	2.41746	2.13288	down
SLC39A8	0.0130392	0.0247812	0.193939	3.3062	1.95967	0.970608	-2.36633	2.36633	0.0193939	1.88475	1.60588	down
AIMP1	0.00449649	0.00864416	0.149115	3.351	1.91053	0.93397	-2.74551	2.74551	0.0149115	2.34713	2.06328	down
MFSD8	5.78301e-07	1.18148e-06	0.0555306	3.21734	1.68155	0.749794	-4.17057	4.17057	0.00555306	6.23785	5.92757	down
PGRMC2	0.000917309	0.00180315	0.128303	3.5808	2.00493	1.00355	-2.96238	2.96238	0.0128303	3.03748	2.74397	down
ELF2	0.00025848	0.000510874	0.167204	5.53166	3.21378	1.68427	-2.58032	2.58032	0.0167204	3.58757	3.29169	down
SH3D19	0.00120775	0.00236783	0.131109	3.53582	1.98457	0.988826	-2.93116	2.93116	0.0131109	2.91802	2.62565	down
HMGB2	3.31137e-06	6.57804e-06	0.0965178	4.93727	2.69117	1.42823	-3.37306	3.37306	0.00965178	5.47999	5.1819	down
C4orf47	3.91292e-05	7.75429e-05	0.0822002	3.3062	1.77301	0.826197	-3.60471	3.60471	0.00822002	4.4075	4.11046	down
ENSG00000249679	0.00607441	0.0116429	0.167483	3.21734	1.8636	0.898089	-2.57792	2.57792	0.0167483	2.2165	1.93394	down
EXOC3	5.22188e-05	0.000103457	0.0836819	3.3062	1.77548	0.82821	-3.57894	3.57894	0.00836819	4.28217	3.98524	down
SREK1IP1	0.000155907	0.000308347	0.0903569	3.3062	1.78663	0.837242	-3.46822	3.46822	0.00903569	3.80714	3.51096	down
XRCC4	0.000372112	0.000735097	0.109029	3.21734	1.76855	0.822564	-3.19722	3.19722	0.0109029	3.42933	3.13366	down
ENSG00000285190	0.0152658	0.0289159	0.110564	2.35122	1.2901	0.367483	-3.17704	3.17704	0.0110564	1.81628	1.53886	down
PAM	0.0207386	0.0390158	0.206399	3.3062	1.98048	0.985851	-2.27649	2.27649	0.0206399	1.68322	1.40876	down
PPIP5K2	0.00432173	0.00831425	0.149153	3.21734	1.83379	0.874829	-2.74513	2.74513	0.0149153	2.36434	2.08018	down
YTHDC2	0.000862344	0.00169553	0.116719	3.21734	1.78105	0.832728	-3.09889	3.09889	0.0116719	3.06432	2.77069	down
RAD50	0.00104554	0.00205235	0.118384	3.3062	1.83345	0.874562	-3.07845	3.07845	0.0118384	2.98066	2.68775	down
CXCL14	0.000929072	0.00182613	0.073336	2.77745	1.47443	0.560158	-3.76934	3.76934	0.0073336	3.03195	2.73847	down
HSPA9	0.00711571	0.0136212	0.180415	3.71593	2.1789	1.1236	-2.47061	2.47061	0.0180415	2.14778	1.86578	down
STING1	9.67385e-08	1.97673e-07	0.0391318	3.3062	1.70106	0.766433	-4.67551	4.67551	0.00391318	7.0144	6.70405	down
ANKHD1-DT	7.51281e-10	1.53857e-09	0.032126	3.21734	1.6435	0.716767	-4.96011	4.96011	0.0032126	9.1242	8.81288	down
TAF7	0.00493426	0.00947886	0.162476	3.53629	2.04085	1.02917	-2.6217	2.6217	0.0162476	2.30678	2.02324	down
SLC26A2	3.69776e-06	7.34315e-06	0.0604452	3.44695	1.81129	0.857019	-4.04823	4.04823	0.00604452	5.43206	5.13412	down
GPX3	6.00228e-11	1.22965e-10	0.0578121	6.28702	3.30884	1.72632	-4.11248	4.11248	0.00578121	10.2217	9.91022	down
EBF1	0.00287383	0.0055588	0.225515	5.53166	3.37608	1.75535	-2.1487	2.1487	0.0225515	2.54154	2.25502	down
RMND5B	0.000437128	0.000863176	0.110649	3.21734	1.77118	0.824711	-3.17593	3.17593	0.0110649	3.35939	3.0639	down
RUFY1	1.41144e-13	2.89177e-13	0.0382341	5.39716	2.78501	1.47768	-4.70899	4.70899	0.00382341	12.8503	10	down
HNRNPH1	0.0079255	0.0151604	0.256871	4.93727	3.08982	1.62752	-1.96089	1.96089	0.0256871	2.10097	1.81929	down
GFPT2	5.91157e-05	0.000117063	0.0716714	3.21734	1.7078	0.772138	-3.80246	3.80246	0.00716714	4.2283	3.93158	down
SERPINB6	6.71724e-05	0.000132995	0.0853579	3.21734	1.73005	0.790817	-3.55033	3.55033	0.00853579	4.17281	3.87617	down
MYLIP	0.000157179	0.000310837	0.0897554	3.44713	1.86242	0.897176	-3.47786	3.47786	0.00897554	3.80361	3.50747	down
H2AC6	0.00144693	0.00282977	0.132495	3.67675	2.06684	1.04743	-2.91599	2.91599	0.0132495	2.83955	2.54825	down
H2BC11	0.00116764	0.00228975	0.131531	3.351	1.88076	0.911315	-2.92652	2.92652	0.0131531	2.93269	2.64021	down
BAG6	0.000769435	0.00151535	0.115757	3.21734	1.77949	0.831461	-3.11082	3.11082	0.0115757	3.11383	2.81949	down
PSMB9	0.0016459	0.00321414	0.135386	3.351	1.88729	0.916313	-2.88485	2.88485	0.0135386	2.7836	2.49293	down
FKBP5	0.000241624	0.000477598	0.114188	3.90059	2.15757	1.10941	-3.13052	3.13052	0.0114188	3.61686	3.32094	down
LCA5	8.01765e-09	1.64112e-08	0.0350217	3.351	1.71738	0.780207	-4.83561	4.83561	0.00350217	8.09595	7.78486	down
SYNCRIP	0.00802978	0.0153574	0.183694	3.3062	1.94255	0.957954	-2.44462	2.44462	0.0183694	2.0953	1.81368	down
ZNF292	0.0201095	0.0378591	0.311006	4.93727	3.2244	1.68903	-1.68499	1.68499	0.0311006	1.6966	1.42183	down
SESN1	0.00155116	0.00303038	0.215522	5.39716	3.26652	1.70776	-2.21409	2.21409	0.0215522	2.80934	2.5185	down
ENSG00000287100	0.00109556	0.0021491	0.130108	3.53582	1.98278	0.987526	-2.94222	2.94222	0.0130108	2.96037	2.66774	down
LAMA2	1.53664e-06	3.0528e-06	0.0564878	3.90059	2.04403	1.03142	-4.14592	4.14592	0.00564878	5.81343	5.5153	down
CCN2	0.0191793	0.0361421	0.204373	3.3062	1.9771	0.983383	-2.29072	2.29072	0.0204373	1.71717	1.44199	down
SNX9	0.000321544	0.000635307	0.107672	3.3062	1.81556	0.860412	-3.21528	3.21528	0.0107672	3.49276	3.19702	down
PRKN	8.93432e-06	1.77288e-05	0.100213	5.16707	2.82677	1.49915	-3.31886	3.31886	0.0100213	5.04894	4.75132	down
CHST12	0.0117239	0.0223116	0.203253	3.44695	2.0599	1.04258	-2.29865	2.29865	0.0203253	1.93093	1.65147	down
PHF14	0.00256049	0.00496117	0.151809	3.58109	2.0476	1.03393	-2.71967	2.71967	0.0151809	2.59168	2.30442	down
OSBPL3	0.0162106	0.0306666	0.348052	6.35908	4.27483	2.09587	-1.52262	1.52262	0.0348052	1.7902	1.51333	down
NFE2L3	0.00229334	0.00445221	0.127214	3.21734	1.79812	0.846486	-2.97467	2.97467	0.0127214	2.63953	2.35142	down
PSMA2	0.0091519	0.0174783	0.251329	4.93727	3.07604	1.62107	-1.99235	1.99235	0.0251329	2.03849	1.7575	down
AEBP1	0.000126276	0.000249827	0.0888642	3.3062	1.78414	0.835227	-3.49225	3.49225	0.00888642	3.89868	3.60236	down
EGFR	0.00410288	0.00789703	0.0931518	2.08486	1.12374	0.168312	-3.42427	3.42427	0.00931518	2.38691	2.10254	down
AUTS2	0.000120592	0.000238602	0.0878807	3.3062	1.78249	0.833898	-3.50831	3.50831	0.00878807	3.91868	3.62233	down
TYW1B	0.00245313	0.00475391	0.15131	3.53582	2.02063	1.01481	-2.72442	2.72442	0.015131	2.61028	2.32295	down
MAGI2	4.09615e-05	8.11671e-05	0.0816345	3.53629	1.8965	0.923337	-3.61468	3.61468	0.00816345	4.38762	4.09062	down
CYP51A1	0.00486446	0.00934553	0.173346	3.81089	2.22135	1.15144	-2.52828	2.52828	0.0173346	2.31297	2.0294	down
PDK4	9.3751e-11	1.92045e-10	0.0269212	4.18247	2.13059	1.09125	-5.21512	5.21512	0.00269212	10.028	9.7166	down
BAIAP2L1	0.0105307	0.0200664	0.108081	1.86087	1.01546	0.0221382	-3.20982	3.20982	0.0108081	1.97754	1.69753	down
LINC01004	0.00615907	0.0118042	0.241294	5.16689	3.1936	1.67518	-2.05114	2.05114	0.0241294	2.21048	1.92796	down
HBP1	0.0133458	0.0253617	0.195438	3.3062	1.96217	0.972451	-2.35521	2.35521	0.0195438	1.87466	1.59582	down
IFRD1	3.40532e-06	6.76412e-06	0.104826	5.53136	3.04001	1.60408	-3.25393	3.25393	0.0104826	5.46784	5.16979	down
CAV1	7.78003e-06	1.54422e-05	0.123966	5.76222	3.22302	1.68841	-3.01198	3.01198	0.0123966	5.10902	4.81129	down
ST7-AS2	5.88835e-16	1.20766e-15	0.00963219	3.5808	1.7904	0.840282	-6.69792	6.69792	0.000963219	15.23	10	down
CALU	0.0105246	0.0200565	0.27314	4.93727	3.13026	1.64628	-1.87229	1.87229	0.027314	1.97779	1.69775	down
WDR91	2.53662e-08	5.18726e-08	0.0367922	3.351	1.72037	0.782722	-4.76445	4.76445	0.00367922	7.59574	7.28506	down
AKR1D1	0.0212551	0.0399309	0.120882	1.81589	1.00239	0.00344174	-3.04833	3.04833	0.0120882	1.67254	1.39869	down
TPK1	0.00606722	0.0116309	0.0992458	1.95002	1.05609	0.0787373	-3.33285	3.33285	0.00992458	2.21701	1.93439	down
MSRA	0.0240207	0.0449916	0.234552	3.44713	2.1145	1.08032	-2.09202	2.09202	0.0234552	1.61942	1.34687	down
DLC1	2.49083e-08	5.0945e-08	0.0712359	5.47146	2.91444	1.54322	-3.81125	3.81125	0.00712359	7.60366	7.2929	down
PCM1	0.00106909	0.00209736	0.129323	3.53629	1.98165	0.986701	-2.95095	2.95095	0.0129323	2.97099	2.67833	down
LSM1	0.00943088	0.0180024	0.207738	3.71593	2.23014	1.15713	-2.26717	2.26717	0.0207738	2.02545	1.74467	down
CEBPD	0.0116001	0.0220831	0.108825	1.95056	1.0659	0.0920695	-3.19992	3.19992	0.0108825	1.93554	1.65594	down
LRRC69	0.000147879	0.000292494	0.0896057	3.351	1.80978	0.855817	-3.48027	3.48027	0.00896057	3.83009	3.53388	down
GEM	8.66819e-16	1.77626e-15	0.00962997	3.58163	1.79082	0.840617	-6.69825	6.69825	0.000962997	15.0621	10	down
CPQ	0.0142942	0.0271145	0.197089	3.351	1.99174	0.994031	-2.34308	2.34308	0.0197089	1.84484	1.5668	down
FBXO32	0.0108374	0.0206443	0.190051	3.3062	1.95317	0.965819	-2.39554	2.39554	0.0190051	1.96508	1.6852	down
CYC1	0.00291395	0.0056332	0.142914	3.351	1.90003	0.926021	-2.80678	2.80678	0.0142914	2.53552	2.24924	down
BAG1	0.024795	0.0463872	0.236243	3.351	2.05803	1.04126	-2.08166	2.08166	0.0236243	1.60564	1.3336	down
TLN1	0.00324488	0.0062628	0.144619	3.3062	1.87728	0.908641	-2.78968	2.78968	0.0144619	2.4888	2.20323	down
RGP1	5.41917e-16	1.11163e-15	0.0107087	3.21734	1.60867	0.685867	-6.54508	6.54508	0.00107087	15.2661	10	down
OSTF1	0.00742931	0.0142192	0.170275	3.3062	1.92014	0.941209	-2.55406	2.55406	0.0170275	2.12905	1.84712	down
UBQLN1	0.00235898	0.00457406	0.213652	5.16736	3.122	1.64247	-2.22667	2.22667	0.0213652	2.62728	2.3397	down
S1PR3	8.32882e-09	1.70452e-08	0.0351911	3.3062	1.69448	0.760839	-4.82864	4.82864	0.00351911	8.07942	7.7684	down
NOL8	0.000741186	0.00146032	0.114236	3.3062	1.82652	0.869099	-3.12991	3.12991	0.0114236	3.13007	2.83555	down
XPA	0.000614962	0.00121273	0.113258	3.3062	1.82489	0.867808	-3.14231	3.14231	0.0113258	3.21115	2.91624	down
TMEM141	0.00780922	0.0149392	0.171445	3.3062	1.92209	0.942676	-2.54418	2.54418	0.0171445	2.10739	1.82567	down
ANKRD16	8.92282e-08	1.82342e-07	0.0758337	4.93727	2.63975	1.4004	-3.72102	3.72102	0.00758337	7.0495	6.73911	down
NSUN6	0.0019872	0.00386986	0.147456	3.81143	2.17188	1.11894	-2.76164	2.76164	0.0147456	2.70176	2.4123	down
OTUD1	0.00564227	0.0108224	0.165009	3.44713	1.99343	0.995255	-2.59938	2.59938	0.0165009	2.24855	1.96568	down
SVIL-AS1	5.41917e-16	1.11163e-15	0.0107087	3.21734	1.60867	0.685867	-6.54508	6.54508	0.00107087	15.2661	10	down
PARD3	3.41921e-06	6.79056e-06	0.0868428	4.93727	2.66712	1.41528	-3.52545	3.52545	0.00868428	5.46607	5.16809	down
TMEM72-AS1	9.76105e-07	1.93984e-06	0.0148171	2.31559	1.15779	0.211379	-6.07659	6.07659	0.00148171	6.0105	5.71223	down
CCDC6	0.0230461	0.0432069	0.122476	1.81589	1.00386	0.00556356	-3.02943	3.02943	0.0122476	1.6374	1.36445	down
ANK3	0.0094171	0.0179775	0.104189	1.95056	1.0613	0.0858267	-3.26273	3.26273	0.0104189	2.02608	1.74527	down
EIF4EBP2	5.41917e-16	1.11163e-15	0.0107087	3.21734	1.60867	0.685867	-6.54508	6.54508	0.00107087	15.2661	10	down
DDIT4	0.00233457	0.0045271	0.204751	5.53213	3.31857	1.73056	-2.28806	2.28806	0.0204751	2.63179	2.34418	down
USP54	4.04097e-08	8.26145e-08	0.0368149	3.53629	1.81647	0.861137	-4.76357	4.76357	0.00368149	7.39351	7.08294	down
ANXA11	0.0198919	0.0374584	0.218103	3.21734	1.94591	0.960444	-2.19692	2.19692	0.0218103	1.70132	1.42645	down
ZNF518A	8.53502e-05	0.000168929	0.0866674	3.351	1.80481	0.851846	-3.52837	3.52837	0.00866674	4.0688	3.7723	down
FRAT2	4.96309e-08	1.01458e-07	0.0383044	3.21734	1.65354	0.725559	-4.70635	4.70635	0.00383044	7.30425	6.99371	down
WBP1L	1.01267e-15	2.07496e-15	0.00975223	3.53629	1.76815	0.822238	-6.68005	6.68005	0.000975223	14.9945	10	down
TCF7L2	5.74301e-05	0.000113744	0.0934783	3.99648	2.16925	1.11719	-3.41922	3.41922	0.00934783	4.24086	3.94407	down
SEC23IP	6.68743e-06	1.32757e-05	0.0619592	3.53629	1.86137	0.896362	-4.01254	4.01254	0.00619592	5.17474	4.87694	down
OAT	8.81138e-07	1.79987e-06	0.0984903	5.70136	3.11575	1.63958	-3.34387	3.34387	0.00984903	6.05496	5.74476	down
PTPRE	5.70923e-06	1.13357e-05	0.0621015	3.351	1.76322	0.818213	-4.00923	4.00923	0.00621015	5.24342	4.94555	down
BNIP3	7.07658e-05	0.000140075	0.0857114	3.3062	1.77887	0.830962	-3.54437	3.54437	0.00857114	4.15018	3.85364	down
PSMD13	0.00290499	0.00561633	0.154273	3.44713	1.97474	0.981663	-2.69644	2.69644	0.0154273	2.53686	2.25055	down
IFITM2	0.000238991	0.000472433	0.0930977	3.3062	1.79121	0.840934	-3.42511	3.42511	0.00930977	3.62162	3.32566	down
KCNQ1	0.00140934	0.00275782	0.120626	3.3062	1.8372	0.877506	-3.05139	3.05139	0.0120626	2.85099	2.55943	down
ENSG00000291143	0.0193997	0.0365518	0.137491	1.95002	1.09405	0.129677	-2.86259	2.86259	0.0137491	1.7122	1.43709	down
PRDM11	5.9192e-16	1.21315e-15	0.0104238	3.3062	1.6531	0.725176	-6.58397	6.58397	0.00104238	15.2277	10	down
SLC35C1	1.62761e-08	3.32951e-08	0.0365191	3.21734	1.65064	0.723024	-4.7752	4.7752	0.00365191	7.78845	7.47762	down
SERPING1	0.00386478	0.00744175	0.145904	3.53629	2.01125	1.0081	-2.77691	2.77691	0.0145904	2.41288	2.12832	down
STX5-DT	0.00342108	0.00659965	0.143737	3.5808	2.03284	1.02349	-2.7985	2.7985	0.0143737	2.46584	2.18048	down
PLAAT3	8.87811e-05	0.000175705	0.0868196	3.21734	1.73243	0.792798	-3.52584	3.52584	0.00868196	4.05168	3.75522	down
CTSW	3.96194e-10	8.11448e-10	0.0308578	3.351	1.71033	0.774273	-5.01822	5.01822	0.00308578	9.40209	9.09074	down
MRPL11	0.000504028	0.00099454	0.0986452	3.3062	1.80048	0.848379	-3.34161	3.34161	0.00986452	3.29755	3.00238	down
AIP	0.00983474	0.0187628	0.188513	3.351	1.97722	0.983476	-2.40727	2.40727	0.0188513	2.00724	1.7267	down
CTSC	0.0106404	0.0202722	0.189559	3.351	1.979	0.984768	-2.39928	2.39928	0.0189559	1.97304	1.6931	down
C11orf54	0.00140203	0.00274375	0.133797	3.3062	1.8592	0.894681	-2.90188	2.90188	0.0133797	2.85324	2.56166	down
ARHGAP20	0.000377259	0.000745141	0.0558791	1.95056	1.01334	0.0191168	-4.16155	4.16155	0.00558791	3.42336	3.12776	down
PPP2R1B	0.000107986	0.000213677	0.0881598	3.3062	1.78296	0.834275	-3.50374	3.50374	0.00881598	3.96663	3.67024	down
CRYAB	0.0136612	0.0259467	0.111031	1.95056	1.06809	0.0950311	-3.17096	3.17096	0.0111031	1.86451	1.58592	down
NNMT	5.9192e-16	1.21315e-15	0.0104238	3.3062	1.6531	0.725176	-6.58397	6.58397	0.00104238	15.2277	10	down
PRH1	7.96259e-06	1.58032e-05	0.0633749	3.351	1.76538	0.819976	-3.97994	3.97994	0.00633749	5.09895	4.80125	down
APOLD1	0.022303	0.04184	0.121838	1.81589	1.00327	0.00471527	-3.03696	3.03696	0.0121838	1.65164	1.37841	down
ETFRF1	5.75278e-05	0.000113928	0.0845177	3.3062	1.77688	0.829344	-3.5646	3.5646	0.00845177	4.24012	3.94337	down
YAF2	0.00215134	0.00418335	0.204313	4.93727	2.95915	1.56518	-2.29115	2.29115	0.0204313	2.66729	2.37848	down
ENSG00000272368	0.000104214	0.00020623	0.0878525	3.351	1.80681	0.853449	-3.50877	3.50877	0.00878525	3.98208	3.68565	down
LIMA1	0.0124918	0.0237559	0.205264	3.3062	1.97859	0.984469	-2.28445	2.28445	0.0205264	1.90338	1.62423	down
SLC11A2	1.08921e-08	2.22871e-08	0.035905	3.21734	1.64964	0.722151	-4.79967	4.79967	0.0035905	7.96289	7.65195	down
LRP1	0.000858001	0.00168727	0.127134	3.6705	2.05337	1.038	-2.97557	2.97557	0.0127134	3.06651	2.77282	down
TMBIM4	0.00308353	0.00595667	0.251139	6.06608	3.78172	1.91904	-1.99344	1.99344	0.0251139	2.51095	2.225	down
IFNG-AS1	0.0249753	0.0467026	117.451	4.05557	2.02778	1.0199	6.87592	6.87592	11.7451	1.60249	1.33066	up
CNOT2	0.0164735	0.0311565	0.200579	3.3062	1.97076	0.978752	-2.31776	2.31776	0.0200579	1.78321	1.50645	down
DCN	0.00020922	0.000413651	0.185085	6.45443	3.81033	1.92992	-2.43374	2.43374	0.0185085	3.6794	3.38337	down
CDK17	0.0165085	0.0312203	0.199715	3.3062	1.96932	0.977694	-2.32399	2.32399	0.0199715	1.78229	1.50556	down
SLC25A3	0.0110563	0.0210563	0.307505	5.53181	3.60438	1.84975	-1.70132	1.70132	0.0307505	1.95639	1.67662	down
TCP11L2	0.0207002	0.0389467	0.218683	3.351	2.0283	1.02027	-2.19309	2.19309	0.0218683	1.68403	1.40953	down
PEBP1	0.00295532	0.00571271	0.227435	5.16736	3.15785	1.65894	-2.13647	2.13647	0.0227435	2.5294	2.24316	down
PSMD9	5.37052e-05	0.000106393	0.129787	4.93727	2.77388	1.4719	-2.94579	2.94579	0.0129787	4.26998	3.97309	down
MTRFR	7.86163e-10	1.60987e-09	0.0568416	5.16736	2.71412	1.44048	-4.13691	4.13691	0.00568416	9.10449	8.79321	down
STARD13	1.62016e-05	3.21283e-05	0.0771736	3.58163	1.91295	0.935799	-3.69575	3.69575	0.00771736	4.79044	4.49311	down
FOXO1	0.0255048	0.0476553	0.353302	5.39669	3.64041	1.8641	-1.50103	1.50103	0.0353302	1.59338	1.32189	down
ESD	3.63715e-09	7.44545e-09	0.0339819	3.3062	1.69246	0.759118	-4.87909	4.87909	0.00339819	8.43924	8.12811	down
WDFY2	0.000585794	0.0011555	0.111065	3.71554	2.04862	1.03465	-3.17052	3.17052	0.0111065	3.23225	2.93723	down
FBXL3	0.00588209	0.0112806	0.165791	3.3062	1.91265	0.935569	-2.59256	2.59256	0.0165791	2.23047	1.94767	down
ITGBL1	0.00222982	0.00433207	0.148035	3.75152	2.1386	1.09667	-2.75599	2.75599	0.0148035	2.65173	2.3633	down
COL4A2	6.75353e-05	0.000133702	0.0837043	3.76591	2.02461	1.01765	-3.57855	3.57855	0.00837043	4.17047	3.87386	down
ARHGEF7	0.0135162	0.0256796	0.195345	3.3062	1.96202	0.972336	-2.3559	2.3559	0.0195345	1.86914	1.59041	down
APEX1	0.025749	0.0480965	0.225429	3.21734	1.95782	0.96925	-2.14925	2.14925	0.0225429	1.58924	1.31789	down
C14orf119	0.0051532	0.0098891	0.151268	3.3062	1.88838	0.917152	-2.72483	2.72483	0.0151268	2.28792	2.00484	down
NOVA1	5.35495e-16	1.09921e-15	0.00884948	3.90059	1.95029	0.963691	-6.82019	6.82019	0.000884948	15.2712	10	down
MIA2	0.00877704	0.0167677	0.185772	3.44695	2.02947	1.02111	-2.42839	2.42839	0.0185772	2.05665	1.77553	down
MIS18BP1	0.00130074	0.00254866	0.131615	3.53629	1.98574	0.989678	-2.9256	2.9256	0.0131615	2.88581	2.59369	down
DCAF5	0.000972447	0.00191012	0.115485	3.351	1.8536	0.890326	-3.11422	3.11422	0.0115485	3.01213	2.71894	down
ERH	0.00797287	0.0152498	0.19422	3.53582	2.09724	1.06849	-2.36423	2.36423	0.019422	2.09839	1.81674	down
SLC10A1	6.13881e-08	1.25482e-07	0.0383532	3.3062	1.69976	0.76533	-4.70451	4.70451	0.00383532	7.21192	6.90142	down
COX16	0.000282823	0.000558894	0.106133	3.44713	1.89093	0.919096	-3.23605	3.23605	0.0106133	3.54849	3.25267	down
LGMN	0.0183572	0.0346368	0.215887	3.3062	1.99633	0.997352	-2.21165	2.21165	0.0215887	1.73619	1.46046	down
GOLGA5	0.0138866	0.0263581	0.112577	1.86087	1.01972	0.0281801	-3.15102	3.15102	0.0112577	1.8574	1.57909	down
DICER1	0.0244301	0.0457316	0.223783	3.3062	2.00952	1.00685	-2.15983	2.15983	0.0223783	1.61207	1.33978	down
WARS1	0.0266601	0.0497556	0.227428	3.21734	1.96107	0.971643	-2.13652	2.13652	0.0227428	1.57414	1.30316	down
MEG3	0.007762	0.01485	0.10269	1.95056	1.05981	0.0838031	-3.28363	3.28363	0.010269	2.11003	1.82827	down
TECPR2	0.0172494	0.0325879	0.116499	1.86087	1.02344	0.0334294	-3.10162	3.10162	0.0116499	1.76323	1.48694	down
IGHA1	0.0153114	0.029	0.27803	7.69124	4.90224	2.29344	-1.84669	1.84669	0.027803	1.81499	1.5376	down
LINC02256	4.25067e-06	8.44045e-06	0.061635	3.21734	1.69148	0.758285	-4.02011	4.02011	0.0061635	5.37154	5.07363	down
DPH6	0.00439148	0.00844434	0.0942837	2.04622	1.1038	0.142478	-3.40685	3.40685	0.00942837	2.35739	2.07343	down
MFAP1	5.41917e-16	1.11163e-15	0.0107087	3.21734	1.60867	0.685867	-6.54508	6.54508	0.00107087	15.2661	10	down
DUT	0.00986806	0.0188249	0.10613	1.95002	1.06293	0.0880403	-3.2361	3.2361	0.010613	2.00577	1.72527	down
EID1	0.00971136	0.0185319	0.198789	3.58109	2.13253	1.09257	-2.33069	2.33069	0.0198789	2.01272	1.73208	down
USP8	0.0140813	0.0267169	0.207513	3.53629	2.12126	1.08492	-2.26873	2.26873	0.0207513	1.85136	1.57321	down
RORA	0.00174031	0.00339601	0.199565	5.16707	3.08518	1.62535	-2.32507	2.32507	0.0199565	2.75937	2.46903	down
TPM1	0.0010478	0.00205661	0.118397	3.21734	1.78378	0.834936	-3.0783	3.0783	0.0118397	2.97972	2.68685	down
SEC11A	0.00445914	0.00857306	0.243396	5.16736	3.19936	1.67778	-2.03863	2.03863	0.0243396	2.35075	2.06686	down
LRRC28	0.0082967	0.0158641	0.103435	1.95056	1.06055	0.0848094	-3.2732	3.2732	0.0103435	2.08109	1.79958	down
CREBBP	2.78238e-05	5.51663e-05	0.133151	5.16689	2.91234	1.54218	-2.90887	2.90887	0.0133151	4.55558	4.25833	down
USP7	0.0177221	0.0334543	0.213801	3.53629	2.13249	1.09254	-2.22566	2.22566	0.0213801	1.75149	1.47555	down
TNFRSF17	0.0119605	0.0227529	0.292292	5.39669	3.47472	1.7969	-1.77452	1.77452	0.0292292	1.92225	1.64296	down
SMG1	0.011716	0.0222984	0.192247	3.3062	1.95684	0.968526	-2.37897	2.37897	0.0192247	1.93122	1.65173	down
UQCRC2	0.00231457	0.0044894	0.139792	3.21734	1.81857	0.862804	-2.83864	2.83864	0.0139792	2.63553	2.34781	down
CDR2	0.0125263	0.0238177	0.204855	3.351	2.00489	1.00352	-2.28732	2.28732	0.0204855	1.90218	1.6231	down
NDUFAB1	0.0213383	0.0400839	0.219601	3.3062	2.00254	1.00183	-2.18704	2.18704	0.0219601	1.67084	1.39703	down
NUPR1	0.00100506	0.00197402	0.117164	3.53582	1.95967	0.970612	-3.0934	3.0934	0.0117164	2.99781	2.70465	down
MMP2	0.000833518	0.00163966	0.11614	3.3062	1.8297	0.871609	-3.10606	3.10606	0.011614	3.07909	2.78525	down
MT2A	0.000376451	0.000743608	0.193608	6.10907	3.63187	1.86071	-2.36879	2.36879	0.0193608	3.42429	3.12866	down
MT1E	0.0104583	0.0199334	0.122336	2.38296	1.32196	0.402675	-3.03108	3.03108	0.0122336	1.98054	1.70042	down
MT1X	1.15657e-05	2.2939e-05	0.125634	5.81429	3.25716	1.70361	-2.9927	2.9927	0.0125634	4.93683	4.63942	down
CFAP20	5.9192e-16	1.21315e-15	0.0104238	3.3062	1.6531	0.725176	-6.58397	6.58397	0.00104238	15.2277	10	down
CFDP1	0.00861936	0.0164718	0.172787	3.3062	1.92433	0.944358	-2.53293	2.53293	0.0172787	2.06453	1.78326	down
BANP	0.00119032	0.00233385	0.131513	3.3062	1.85538	0.891718	-2.92672	2.92672	0.0131513	2.92434	2.63193	down
ZFPM1	0.000417391	0.000824271	0.0968049	3.21734	1.74867	0.806257	-3.36878	3.36878	0.00968049	3.37946	3.08393	down
POLR2A	0.000804722	0.00158445	0.181085	5.16707	3.03711	1.6027	-2.46527	2.46527	0.0181085	3.09435	2.80012	down
PMP22	1.05891e-05	2.10072e-05	0.0748053	3.67113	1.95676	0.96847	-3.74072	3.74072	0.00748053	4.97514	4.67763	down
SREBF1	0.0108506	0.0206677	0.107789	1.95002	1.06457	0.0902735	-3.21372	3.21372	0.0107789	1.96455	1.68471	down
DRG2	5.41917e-16	1.11163e-15	0.0107087	3.21734	1.60867	0.685867	-6.54508	6.54508	0.00107087	15.2661	10	down
ALDH3A2	2.50809e-08	5.12936e-08	0.0371968	3.21734	1.65174	0.723987	-4.74868	4.74868	0.00371968	7.60066	7.28994	down
DHRS7B	1.12323e-05	2.22815e-05	0.0641101	3.3062	1.74279	0.801395	-3.96331	3.96331	0.00641101	4.94953	4.65206	down
SUPT6H	0.00825036	0.0157767	0.182654	3.53582	2.07659	1.05422	-2.45282	2.45282	0.0182654	2.08353	1.80198	down
NUFIP2	5.13684e-05	0.00010178	0.0828116	3.53629	1.8986	0.924935	-3.59402	3.59402	0.00828116	4.2893	3.99234	down
EVI2A	0.0129929	0.024701	0.195315	3.21734	1.90885	0.932706	-2.35613	2.35613	0.0195315	1.88629	1.60729	down
GGNBP2	0.0178839	0.0337572	0.225029	3.6705	2.23474	1.1601	-2.15182	2.15182	0.0225029	1.74754	1.47163	down
LASP1	0.000232187	0.000459022	0.157208	5.39669	3.10787	1.63593	-2.66926	2.66926	0.0157208	3.63416	3.33817	down
FKBP10	1.68534e-08	3.44732e-08	0.0362635	3.3062	1.69627	0.762364	-4.78534	4.78534	0.00362635	7.77331	7.46252	down
CCR10	0.00699048	0.0133858	0.100823	1.9956	1.08274	0.114693	-3.3101	3.3101	0.0100823	2.15549	1.87336	down
RAMP2	0.0100829	0.0192301	0.10643	1.95056	1.06352	0.0888481	-3.23202	3.23202	0.010643	1.99641	1.71602	down
NPEPPS	0.00869537	0.0166144	0.173776	3.21734	1.87383	0.905989	-2.5247	2.5247	0.0173776	2.06071	1.77952	down
PDK2	0.00773096	0.0147918	0.171866	3.21734	1.87072	0.903596	-2.54064	2.54064	0.0171866	2.11177	1.82998	down
TOB1	1.19078e-08	2.43613e-08	0.0357297	3.3062	1.69538	0.761605	-4.80673	4.80673	0.00357297	7.92417	7.6133	down
TRIM25	0.000584657	0.00115335	0.123158	3.67675	2.04952	1.03528	-3.02141	3.02141	0.0123158	3.2331	2.93804	down
SUPT4H1	0.00126263	0.0024742	0.131532	3.53582	1.98532	0.989375	-2.92652	2.92652	0.0131532	2.89872	2.60656	down
APPBP2	0.0111549	0.0212406	0.191292	3.3062	1.95524	0.967349	-2.38615	2.38615	0.0191292	1.95253	1.67283	down
POLG2	0.00464162	0.00892102	0.0964008	1.86087	1.00439	0.00632317	-3.37481	3.37481	0.00964008	2.33333	2.04959	down
ARSG	0.00387471	0.00746026	0.158153	3.44695	1.98139	0.986513	-2.66061	2.66061	0.0158153	2.41176	2.12725	down
ABCA8	0.00155779	0.00304308	0.0642356	2.08486	1.0931	0.128421	-3.96048	3.96048	0.00642356	2.80749	2.51669	down
ABCA6	1.43561e-09	2.93953e-09	0.0317924	3.53629	1.8075	0.853997	-4.97517	4.97517	0.00317924	8.84296	8.53172	down
ABCA10	1.12211e-06	2.22963e-06	0.0562392	3.53629	1.85115	0.888424	-4.15228	4.15228	0.00562392	5.94996	5.65177	down
CDC42EP4	5.9192e-16	1.21315e-15	0.0104238	3.3062	1.6531	0.725176	-6.58397	6.58397	0.00104238	15.2277	10	down
ATP5PD	0.000282575	0.000558451	0.160384	5.16707	2.98327	1.5769	-2.64039	2.64039	0.0160384	3.54887	3.25301	down
SRP68	0.0252083	0.0471271	0.143981	1.95002	1.10049	0.138146	-2.79605	2.79605	0.0143981	1.59846	1.32673	down
DCXR	6.03023e-05	0.000119403	0.0847255	3.351	1.80152	0.849216	-3.56106	3.56106	0.00847255	4.21967	3.92299	down
RFNG	0.00220026	0.00427605	0.126711	3.21734	1.7973	0.845829	-2.98039	2.98039	0.0126711	2.65753	2.36896	down
COLEC12	0.00162092	0.00316588	0.145225	3.76591	2.14152	1.09864	-2.78364	2.78364	0.0145225	2.79024	2.49951	down
LINC01917	5.9192e-16	1.21315e-15	0.0104238	3.3062	1.6531	0.725176	-6.58397	6.58397	0.00104238	15.2277	10	down
CFD	0.0216203	0.0405913	0.413736	7.02855	4.95805	2.30977	-1.27322	1.27322	0.0413736	1.66514	1.39157	down
MKNK2	1.40186e-07	2.86426e-07	0.0766457	5.16689	2.76538	1.46748	-3.70565	3.70565	0.00766457	6.8533	6.54299	down
AP3D1	0.0211617	0.0397678	0.219402	3.3062	2.0022	1.00159	-2.18835	2.18835	0.0219402	1.67445	1.40047	down
SLC39A3	3.59737e-05	7.13073e-05	0.0816456	3.351	1.79631	0.845034	-3.61448	3.61448	0.00816456	4.44402	4.14687	down
SH3GL1	0.000755127	0.0014873	0.115593	3.21734	1.77922	0.831244	-3.11288	3.11288	0.0115593	3.12198	2.8276	down
ELAVL1	0.000626655	0.00123569	0.113849	3.21734	1.77638	0.828943	-3.13481	3.13481	0.0113849	3.20297	2.90809	down
GADD45GIP1	0.0235033	0.0440433	0.221636	3.44713	2.09202	1.0649	-2.17374	2.17374	0.0221636	1.62887	1.35612	down
YJU2B	0.000746987	0.00147139	0.125835	3.44713	1.92523	0.945031	-2.99039	2.99039	0.0125835	3.12669	2.83227	down
IQCN	3.26666e-09	6.68761e-09	0.0333867	3.44695	1.76419	0.819003	-4.90458	4.90458	0.00333867	8.4859	8.17473	down
REX1BD	0.00070778	0.00139496	0.179362	5.16689	3.03253	1.60052	-2.47906	2.47906	0.0179362	3.1501	2.85544	down
EIF3K	0.0142706	0.0270717	0.298258	5.39716	3.49123	1.80374	-1.74537	1.74537	0.0298258	1.84556	1.56748	down
SIRT2	0.0102707	0.019582	0.176691	3.3062	1.93085	0.949239	-2.5007	2.5007	0.0176691	1.9884	1.70814	down
BLVRB	1.174e-06	2.33255e-06	0.0925661	4.93727	2.68135	1.42296	-3.43337	3.43337	0.00925661	5.93033	5.63217	down
APOE	0.00321602	0.00620759	0.182783	4.47887	2.63454	1.39755	-2.4518	2.4518	0.0182783	2.49268	2.20708	down
SYMPK	0.0221123	0.0414921	0.219845	3.3062	2.00294	1.00212	-2.18544	2.18544	0.0219845	1.65537	1.38203	down
CALM3	0.0186868	0.0352391	0.203343	3.351	2.00233	1.00168	-2.29801	2.29801	0.0203343	1.72847	1.45297	down
SAE1	0.000601094	0.00118548	0.113017	3.351	1.84942	0.88707	-3.14539	3.14539	0.0113017	3.22106	2.92611	down
GYS1	8.67962e-08	1.77387e-07	0.0480981	4.25048	2.21088	1.14462	-4.37788	4.37788	0.00480981	7.0615	6.75108	down
NOSIP	0.0032056	0.00618798	0.143887	3.21734	1.82523	0.868076	-2.79699	2.79699	0.0143887	2.49409	2.20845	down
PRKCG	5.9192e-16	1.21315e-15	0.0104238	3.3062	1.6531	0.725176	-6.58397	6.58397	0.00104238	15.2277	10	down
SDCBP2-AS1	5.41917e-16	1.11163e-15	0.0107087	3.21734	1.60867	0.685867	-6.54508	6.54508	0.00107087	15.2661	10	down
SNRPB2	0.00183459	0.00357765	0.135759	3.5808	2.01841	1.01322	-2.88088	2.88088	0.0135759	2.73646	2.4464	down
SLC24A3	5.60266e-16	1.14916e-15	0.00975352	3.53582	1.76791	0.822045	-6.67986	6.67986	0.000975352	15.2516	10	down
NORAD	0.00121742	0.0023866	0.119871	3.3062	1.83593	0.876514	-3.06045	3.06045	0.0119871	2.91456	2.62222	down
SAMHD1	1.18429e-05	2.34867e-05	0.0643461	3.3062	1.74318	0.801721	-3.958	3.958	0.00643461	4.92654	4.62918	down
PSMA7	0.00455264	0.00875141	0.161384	3.44695	1.98702	0.990603	-2.63143	2.63143	0.0161384	2.34174	2.05792	down
ENSG00000290581	9.83036e-07	1.95345e-06	0.0435507	3.3062	1.70844	0.77268	-4.52116	4.52116	0.00435507	6.00743	5.7092	down
TIAM1	0.0187675	0.0353885	0.204633	3.21734	1.92401	0.944113	-2.28889	2.28889	0.0204633	1.72659	1.45114	down
UBE2G2	0.000137736	0.000272478	0.145753	4.93727	2.81357	1.4924	-2.77841	2.77841	0.0145753	3.86095	3.56467	down
BCL2L13	0.011652	0.0221783	0.108925	1.95002	1.0657	0.0918	-3.1986	3.1986	0.0108925	1.9336	1.65407	down
SMARCB1	0.00483495	0.0092896	0.163165	3.21734	1.85657	0.892643	-2.6156	2.6156	0.0163165	2.31561	2.032	down
GSTT2B	5.9192e-16	1.21315e-15	0.0104238	3.3062	1.6531	0.725176	-6.58397	6.58397	0.00104238	15.2277	10	down
TTC28	0.0111335	0.0212015	0.178524	3.3062	1.93392	0.951525	-2.48581	2.48581	0.0178524	1.95337	1.67363	down
TUG1	3.03089e-05	6.00886e-05	0.0812854	3.21734	1.72343	0.785285	-3.62086	3.62086	0.00812854	4.51843	4.22121	down
TOM1	0.0196108	0.0369407	0.118814	1.81589	1.00048	0.000685532	-3.07322	3.07322	0.0118814	1.7075	1.43249	down
EIF3L	0.0167176	0.0316081	0.213107	3.351	2.01886	1.01354	-2.23035	2.23035	0.0213107	1.77683	1.5002	down
CBX7	0.00164396	0.00321061	0.135444	3.21734	1.8115	0.857184	-2.88423	2.88423	0.0135444	2.78411	2.49341	down
SCO2	3.41238e-06	6.77758e-06	0.0604584	3.351	1.76044	0.815935	-4.04791	4.04791	0.00604584	5.46694	5.16893	down
PUDP	0.00123901	0.00242851	0.120072	3.3062	1.83627	0.876779	-3.05803	3.05803	0.0120072	2.90693	2.61466	down
CASK	5.40144e-05	0.000106996	0.0715046	3.21734	1.70753	0.771909	-3.80582	3.80582	0.00715046	4.26749	3.97063	down
UXT	0.00895794	0.0171092	0.260561	4.93727	3.09899	1.6318	-1.94031	1.94031	0.0260561	2.04779	1.76677	down
PIN4	6.46832e-06	1.28418e-05	0.0616942	3.58109	1.88467	0.914315	-4.01872	4.01872	0.00616942	5.18921	4.89137	down
TCEAL9	0.000710162	0.00139954	0.101774	3.21734	1.75675	0.812907	-3.29656	3.29656	0.0101774	3.14864	2.85401	down
UBE2A	0.00271074	0.00524588	0.152752	3.67675	2.10444	1.07344	-2.71073	2.71073	0.0152752	2.56691	2.28018	down
RPS4Y1	3.48872e-05	6.91593e-05	0.0695808	3.21734	1.7044	0.769264	-3.84517	3.84517	0.00695808	4.45733	4.16015	down
TXLNGY	8.22863e-09	1.68416e-08	0.0351731	3.3062	1.69445	0.760814	-4.82938	4.82938	0.00351731	8.08467	7.77362	down

## Sheet: ECs
gene	pvalue	qvalue	FoldChange	MaxBaseMean	BaseMean	log2(BaseMean)	log2FC	abs(log2FC)	size	-log(pvalue)	-log(qvalue)	sig
RGS16	1.23543e-37	2.13271e-36	2.69046	1.94951	1.33665	0.418618	1.42785	1.42785	0.269046	36.9082	10	up
PRG4	0	0	2.40988	3.39074	2.3985	1.26213	1.26896	1.26896	0.240988	inf	10	up
FN1	0	0	2.33953	3.59576	2.56599	1.35951	1.22622	1.22622	0.233953	inf	10	up
MMRN1	2.72321e-24	4.59457e-23	0.408804	1.67529	1.1797	0.238415	-1.29052	1.29052	0.0408804	23.5649	10	down
LINC02147	1.13797e-18	1.8684e-17	0.449908	1.62016	1.17418	0.231656	-1.1523	1.1523	0.0449908	17.9439	10	down
GPX3	0	0	0.23678	1.85506	1.14665	0.197428	-2.07838	2.07838	0.023678	inf	10	down
HLA-DRB5	0	0	0.306554	2.35863	1.54039	0.623294	-1.70579	1.70579	0.0306554	inf	10	down
FKBP5	4.8486e-29	8.31588e-28	0.440376	2.02063	1.45487	0.540886	-1.18319	1.18319	0.0440376	28.3144	10	down
ABCB1	3.08806e-30	5.30399e-29	2.57627	1.67357	1.16119	0.215608	1.36529	1.36529	0.257627	29.5103	10	up
DEPP1	3.02131e-26	5.14853e-25	0.443136	1.92018	1.38518	0.470072	-1.17418	1.17418	0.0443136	25.5198	10	down
HTRA1	0	0	3.8387	1.98212	1.24876	0.320493	1.94062	1.94062	0.38387	inf	10	up
CRIP1	6.04676e-26	1.02821e-24	2.30229	1.66699	1.19516	0.257201	1.20307	1.20307	0.230229	25.2185	10	up
CCL2	2.13162e-25	3.61692e-24	2.3738	1.74415	1.23908	0.309265	1.2472	1.2472	0.23738	24.6713	10	up
MMP28	2.29796e-24	3.87984e-23	2.31862	1.4536	1.0399	0.0564393	1.21326	1.21326	0.231862	23.6387	10	up
NFATC2	8.48363e-40	1.46877e-38	2.38349	2.29342	1.62744	0.702604	1.25308	1.25308	0.238349	39.0714	10	up
RCAN1	0	0	2.64142	2.42563	1.67156	0.741197	1.40132	1.40132	0.264142	inf	10	up
XIST	0	0	1874.92	2.44013	1.22007	0.286959	10.8726	10.8726	187.492	inf	10	up
UTY	0	0	0.230973	1.98746	1.22275	0.290134	-2.1142	2.1142	0.0230973	inf	10	down
