# Supplementary material for: Unraveling the spatial and signaling dynamics and splicing kinetics of immune infiltration in osteoarthritis synovium
Source: Front Immunol. 2025 Mar 13;16:1521038. doi: 10.3389/fimmu.2025.1521038 (PMC11966058; doi:10.3389/fimmu.2025.1521038)
Supplement: Supplementary file 3 [file Table2.xlsx]

## Sheet: Sheet1
	r2_test
PRDM16	0.21474
AJAP1	-0.306537
KCNAB2	0.0372893
PLEKHG5	0.170004
ERRFI1	-0.092681
SLC2A5	-0.168498
MIR34AHG	-0.131005
SPSB1	0.133235
PIK3CD	-0.0887636
TNFRSF1B	0.134817
DHRS3	0.177251
KAZN	0.171102
TMEM51	0.0507377
FHAD1	-0.0459951
DDI2	-0.162352
ARHGEF10L	0.384024
IGSF21	-0.158742
UBR4	-0.100005
PLA2G2A	0.19776
HSPG2	0.197064
EPHB2	-0.230113
LUZP1	-0.0403641
ASAP3	0.136059
RUNX3	0.124136
MAN1C1	0.0307687
FGR	0.184768
GMEB1	-0.268577
EPB41	-0.0152764
RNF19B	-0.00314959
STK40	-0.135102
INPP5B	-0.234129
SMAP2	0.211123
SCMH1	-0.235476
HIVEP3	0.190779
TIE1	-0.461479
PTPRF	0.339071
EIF2B3	-0.125857
TESK2	-0.328586
PIK3R3	0.0278157
SPATA6	0.0339618
ZFYVE9	-0.0392203
PLPP3	0.268324
JUN	0.340643
PATJ	-0.560934
ROR1	0.0521228
CACHD1	0.151565
LEPR	0.11565
PDE4B	0.214013
SGIP1	0.00818965
GADD45A	-0.789784
WLS	-0.271123
NEGR1	0.448122
ST6GALNAC3	-0.749508
NEXN	0.284204
GIPC2	-0.147514
PTGFR	0.449894
IFI44L	0.0448452
ADGRL4	0.0135554
ADGRL2	0.159172
TTLL7	0.0367354
PRKACB	-0.100937
MCOLN2	-0.216398
DDAH1	0.0176485
HS2ST1	-0.171815
GBP2	-0.151327
LRRC8D	-0.0155772
TGFBR3	0.316197
EVI5	0.172513
CCDC18-AS1	-0.0664312
FNBP1L	0.139027
BCAR3	-0.0606862
ARHGAP29	0.260393
ABCD3	-0.193678
ALG14	-0.262952
DPYD	0.16763
PALMD	0.36438
CDC14A	-0.0811788
VCAM1	0.174636
NTNG1	-0.288384
VAV3	0.288761
EEIG2	-0.138719
GPSM2	0.0237187
SORT1	0.150357
CHI3L2	-0.119999
KCND3	0.30901
SLC16A1-AS1	-0.142084
MAGI3	-0.042026
PTPN22	0.0134559
TSPAN2	-0.400072
NGF	-0.21144
CD2	-1.56285
SPAG17	0.152174
TBX15	0.244286
GJA5	-2.46226
VPS45	-0.149094
S100A8	-0.140109
IL6R-AS1	-1.26661
IL6R	-0.000711692
KCNN3	-0.36588
SEMA4A	-0.15527
ARHGEF11	0.0571064
KIRREL1	0.164411
PYHIN1	-1.42028
CD84	-0.104372
SLAMF7	-0.732052
ARHGAP30	-0.0730726
ADAMTS4	0.0450467
FCGR2A	-0.039682
FCGR2C	-0.102828
ATF6	-0.182938
DDR2	0.161866
PBX1	-0.0338091
RCSD1	0.165577
F5	0.0336609
SELE	0.215217
KIFAP3	0.0171645
PRRX1	0.451923
FMO2	0.0142289
MYOC	-0.0340641
DNM3	0.0863707
KLHL20	-0.23714
RASAL2	0.253545
RALGPS2	-0.015382
RGS16	0.0632856
NPL	0.236968
NCF2	-0.3911
RGL1	0.33846
COLGALT2	-0.0528959
C1orf21	0.199615
NIBAN1	-0.122832
HMCN1	0.274046
PRG4	0.35494
PTGS2	-0.356882
RGS1	-0.673828
KCNT2	0.136101
CFH	0.492077
NEK7	-0.00713337
PTPRC	0.480687
NR5A2	0.116764
NAV1	0.299888
LMOD1	0.441906
PPP1R12B	0.312598
CHI3L1	-0.162855
SOX13	0.108854
PLEKHA6	0.0451866
PIK3C2B	0.297841
NFASC	-0.119244
CD55	0.297509
CR1	-0.0193661
PLXNA2	0.0675658
LPGAT1	-0.00345089
PPP2R5A	0.0605128
PTPN14	-0.134697
TGFB2	0.0281764
MARK1	-0.0144887
MTARC1	0.212528
DUSP10	-0.207714
DISP1	-0.0765004
FBXO28	-0.223936
DEGS1	-0.734548
DNAH14	-0.223767
ENAH	0.107564
ITPKB	-0.00561298
TTC13	-0.0714063
DISC1	-0.0371348
SIPA1L2	0.124179
LYST	0.0758042
GPR137B	-0.178951
ERO1B	-0.156822
ACTN2	-0.136358
RYR2	0.0710983
CHRM3	-1.40886
KMO	-0.0994622
EFCAB2	-0.295637
SMYD3	-0.225842
NLRP3	0.309463
SNTG2	0.0238132
TPO	0.0442595
PXDN	0.212769
ID2	0.0947276
MBOAT2	-0.125787
HPCAL1	-0.0914907
CYRIA	0.371726
WDR35	-0.200154
KLHL29	0.0445315
FAM228B	-0.272296
ADCY3	-0.0291812
DNMT3A	0.252806
CLIP4	-0.0830631
LBH	0.0335372
LCLAT1	-0.164406
LTBP1	0.147602
RASGRP3	0.0325446
CRIM1	0.367642
VIT	0.386274
HEATR5B	-0.279975
HNRNPLL	-0.221718
DHX57	-0.158929
SLC8A1	0.485547
EML4	-0.0824572
MTA3	-0.351946
PLEKHH2	0.1011
DYNC2LI1	0.0291394
CAMKMT	-0.544299
SRBD1	-0.0505175
PRKCE	-0.141935
EPAS1	0.400406
TTC7A	0.178173
FOXN2	-0.147979
PPP1R21	-0.202532
NRXN1	0.089873
SPTBN1	0.312129
CCDC88A	0.261147
CCDC85A	0.115974
VRK2	-0.101732
REL	0.0244842
EHBP1	0.386359
WDPCP	-0.254978
PELI1	0.159253
MEIS1	-0.078257
PLEK	0.37856
ARHGAP25	0.0430824
ANTXR1	0.276459
AAK1	0.186206
DYSF	-0.0445773
TET3	0.267553
HK2	0.275098
TACR1	-0.00412404
LRRTM4	-1.11369
DNAH6	-0.368266
TCF7L1	0.160676
RETSAT	0.067105
ELMOD3	0.150208
GNLY	-0.892911
ST3GAL5	-0.148121
CD8A	-0.342505
CYTOR	-0.83839
EIF2AK3	0.0371138
ANKRD36BP2	-0.0635892
ANKRD36B	-0.204675
MGAT4A	0.306336
AFF3	0.0615708
RNF149	0.0975383
MAP4K4	-0.0779878
IL1R2	-2.36157
IL1R1	0.210497
IL18R1	-0.617859
NCK2	0.0243706
SH3RF3	0.059673
MIR4435-2HG	-0.524732
MERTK	0.411228
IL1B	0.459553
PAX8-AS1	-0.204115
MARCO	0.10616
PTPN4	0.0318065
TFCP2L1	-0.025993
CYP27C1	-0.0637185
NCKAP5	0.324366
MGAT5	0.194695
HNMT	0.0862032
LRP1B	0.25473
KYNU	0.0423242
ARHGAP15	0.154097
GTDC1	-0.0871143
ZEB2	0.110071
TEX41	-0.536306
ACVR2A	-0.0578812
RND3	-0.0618735
TNFAIP6	0.138873
CACNB4	-0.182367
FMNL2	0.384331
ACVR1	-0.118606
PKP4	0.430433
TANC1	0.118365
WDSUB1	-0.361881
PLA2R1	-0.0161827
RBMS1	0.240412
TANK	-0.152807
FAP	0.240535
COBLL1	0.107256
SLC38A11	-1.60983
SCN9A	0.451915
B3GALT1	0.0672643
STK39	0.0259328
CERS6	0.0208374
NOSTRIN	0.269579
METTL8	-0.211202
SLC25A12	-0.092834
ITGA6	0.40859
PDK1	-0.156131
RAPGEF4	0.131052
OLA1	-0.253713
GPR155	-0.028421
TTN	0.321887
CCDC141	0.0389776
SESTD1	-0.334828
ZNF385B	0.386136
LINC01934	-1.25793
ITGA4	0.138098
ITPRID2	0.0791318
PDE1A	0.256451
LINC01473	0.135745
ITGAV	-0.0119014
CALCRL-AS1	0.00940783
CALCRL	0.5663
GULP1	0.232943
COL3A1	0.293884
COL5A2	0.361923
SLC40A1	0.0351551
ANKAR	0.0121109
STAT4	-0.145544
MYO1B	0.266055
STK17B	0.37694
HECW2	0.174695
PGAP1	-0.137292
ANKRD44	0.115303
RFTN2	-0.0385925
PLCL1	0.0937661
AOX1	-0.15455
HYCC2	0.0143601
FAM117B	-0.052406
RAPH1	-0.180198
CD28	0.0783527
ICOS	-1.97058
PARD3B	0.126059
NRP2	0.131901
CMKLR2	0.488474
ZDBF2	0.164673
ADAM23	-0.252565
ERBB4	-0.401845
SPAG16	-0.14962
LINC00607	-0.315677
IGFBP5	-0.0134323
DIRC3	-0.0254333
TNS1	0.390602
SLC11A1	0.136329
USP37	-0.197824
EPHA4	0.189268
SERPINE2	-0.505284
DOCK10	0.197639
COL4A4	-0.364255
CCL20	-0.142634
PID1	-0.608978
SP110	-0.105629
SP140L	-0.146693
ARMC9	-0.0931987
INPP5D	0.129953
DGKD	-0.0319637
USP40	0.135856
AGAP1	0.181235
COL6A3	0.237768
TWIST2	-0.217928
SNED1	0.375032
CHL1	-0.652187
CNTN4	0.0361976
ITPR1	0.154385
LMCD1	0.434009
CIDEC	-0.991745
IRAK2	0.0127863
HRH1	0.18696
ATG7	0.23158
VGLL4	0.0665153
PPARG	0.100438
SLC6A6	-0.0407375
FGD5	0.0843775
ANKRD28	-0.143359
GALNT15	0.143366
RFTN1	-0.195407
PLCL2	-0.0166344
KAT2B	-0.0348869
ZNF385D	0.133688
UBE2E2	0.0102912
SLC4A7	-0.0347662
RBMS3	0.479235
TGFBR2	0.336941
CMTM8	0.0106995
TRANK1	-0.147454
ITGA9	0.0909759
CTDSPL	-0.159216
OXSR1	-0.163434
MYRIP	0.251618
VIPR1	-0.130944
ANO10	-0.166692
LRRC2	0.241315
STAB1	0.211507
SFMBT1	-0.204087
CACNA2D3	-0.525386
ARHGEF3	0.184736
FLNB	0.187681
FHIT	-0.691733
PTPRG	0.156036
PRICKLE2	0.118206
ADAMTS9	0.40108
ADAMTS9-AS2	-0.327307
MAGI1	0.300655
LRIG1	-0.0721895
FRMD4B	0.575437
MITF	0.064519
PDZRN3	-0.0740559
ROBO2	-0.244904
ROBO1	0.177877
GBE1	0.0544677
HTR1F	-0.163719
EPHA3	0.0844251
NSUN3	-0.270569
EPHA6	-0.230252
CRYBG3	0.0309376
ST3GAL6	-0.742136
DCBLD2	-0.134557
COL8A1	0.0693686
CMSS1	-0.00536278
ABI3BP	0.473698
ALCAM	-0.174551
CBLB	-0.144682
LINC00882	0.0177691
PHLDB2	0.269924
CD200	-0.110632
BOC	0.272754
LSAMP	-0.313623
ARHGAP31	0.343458
SEC22A	-0.226603
ADCY5	0.379352
MYLK	0.255728
KALRN	-0.108071
HEG1	0.0977605
MGLL	0.192234
EEFSEC	-0.283051
PLXND1	0.0210954
COL6A6	0.00838357
TMEM108	-0.0411243
SLCO2A1	0.0883076
PPP2R3A	-0.138289
PIK3CB	-0.131622
MRPS22	-0.554623
CLSTN2	0.125361
ATP1B3	0.217952
TRPC1	-0.00792081
PCOLCE2	0.419916
SLC9A9	0.363725
PLOD2	0.0893078
ZIC1	0.0238659
ENSG00000239922	-0.000982199
CPA3	-2.13858
CP	0.182252
TM4SF1	0.402808
WWTR1	0.223397
TSC22D2	0.0188929
P2RY14	0.0680617
MME	-0.0490057
RARRES1	-0.202773
PPM1L	0.239987
NMD3	-0.478779
ENSG00000288087	0.312389
MECOM	0.419264
TNIK	0.136139
PLD1	0.0703085
NCEH1	0.173053
NLGN1	-0.104155
NAALADL2	0.0394761
PIK3CA	-0.0671261
USP13	-0.568417
ENSG00000285336	-0.171151
KLHL6	-0.446602
ABCC5	0.0304425
IGF2BP2	0.0377013
ADIPOQ	0.088392
ST6GAL1	0.228788
TPRG1	0.246881
MB21D2	0.103921
APOD	-0.0277082
TFRC	-0.401464
RNF168	-0.195509
RUBCN	-0.158089
PCGF3-AS1	-0.252087
GAK	0.0451409
NSD2	-0.242146
ZFYVE28	-0.283148
SH3BP2	-0.0200918
STK32B	-0.28153
TBC1D14	0.190514
AFAP1	0.00325863
CLNK	0.318691
CPEB2	-0.0857787
C1QTNF7	0.232036
CD38	-0.317498
LDB2	0.462305
SLIT2	-0.102824
ADGRA3	-0.0290523
SEL1L3	-0.0364731
RBPJ	0.452128
STIM2	-0.00477635
ARAP2	-0.0544885
TBC1D1	0.108452
TMEM156	-1.32311
KLHL5	-0.060828
KLB	-3.80163
UGDH	0.16981
RHOH	-0.197567
RBM47	0.242126
APBB2	0.220571
LIMCH1	0.255062
ATP8A1	0.0366173
ENSG00000250863	0.342196
GABRA4	0.362671
GABRB1	0.0104594
SCFD2	-0.463213
LNX1	0.0469761
PDGFRA	0.344218
KDR	0.17383
IGFBP7	0.315192
ADGRL3	0.30885
CSN1S1	0.163913
AMTN	0.0962656
JCHAIN	-0.0286091
ADAMTS3	0.0318261
CXCL8	0.232814
CXCL1	-0.153583
CXCL3	0.183621
CXCL2	-0.078235
EREG	0.173788
AREG	-0.252256
PARM1	0.0171087
CXCL10	-0.000673908
CNOT6L	0.0384559
MRPL1	-0.210467
LINC01094	0.0985344
BMP2K	0.474666
LINC01088	-0.146799
ANTXR2	0.0568445
RASGEF1B	0.483702
TMEM150C	-0.243323
ARHGAP24	0.0845399
MAPK10	-0.308403
PTPN13	0.144925
KLHL8	-0.283836
SPP1	-0.155472
HERC6	-0.487293
HERC3	-0.0768283
FAM13A	0.294544
GPRIN3	0.0798255
MMRN1	0.0349447
CCSER1	-0.396948
GRID2	-0.493613
HPGDS	0.432938
PDLIM5	0.0931054
UNC5C	-0.111545
TSPAN5	0.0322251
EIF4E	-0.249556
ADH1B	0.27966
EMCN	0.384042
PPP3CA	0.233139
BANK1	0.29329
SLC39A8	0.238855
NFKB1	0.0836863
MANBA	0.0974487
CENPE	-0.271047
TET2	-0.244209
COL25A1	0.281115
MCUB	-0.102137
FAM241A	0.366217
ANK2	0.173893
CAMK2D	-0.105543
ARSJ	-0.107989
SYNPO2	0.40409
USP53	-0.0345288
PDE5A	0.330459
PRDM5	-0.257
FGF2	0.00576538
FAT4	0.211229
LARP1B	-0.13214
LINC02615	0.0549533
LINC02511	-0.0337211
MAML3	0.0732746
TBC1D9	-0.000417552
RNF150	0.189301
IL15	-0.0456614
INPP4B	0.199521
GAB1	0.170239
HHIP	0.118649
SMAD1	0.323829
ZNF827	0.125494
SLC10A7	-0.531024
EDNRA	-0.635882
ARHGAP10	0.112978
NR3C2	-0.15112
DCLK2	0.0414753
SH3D19	0.125668
FBXW7	-0.0659107
TRIM2	-0.0904517
TMEM131L	-0.0023769
TLR2	0.204877
SFRP2	0.056714
GUCY1A1	0.252645
PDGFC	0.254096
GASK1B	0.0577535
FNIP2	-0.0898335
RAPGEF2	-0.113858
MARCHF1	0.312602
TLL1	0.229585
DDX60L	0.176232
SH3RF1	0.160108
GALNT7	-0.0529668
HPGD	0.274987
VEGFC	0.371485
TENM3	0.299277
STOX2	0.267779
ACSL1	0.108443
PDLIM3	0.0982148
SORBS2	0.464325
FAT1	0.00121398
LINC01060	0.0896583
ADAMTS16	-0.00646625
SEMA5A	0.408901
ANKH	0.29685
FBXL7	0.110471
RETREG1	0.342475
MYO10	-0.0729366
BASP1	0.0951249
CDH6	-1.17461
PDZD2	0.316677
NPR3	-0.0791497
ADAMTS12	-0.104039
RAI14	0.261491
IL7R	0.0467232
RANBP3L	-0.223159
SLC1A3	0.224339
LIFR	0.290597
OSMR	0.0841365
FYB1	0.467241
DAB2	0.501673
LINC00603	-0.118084
C7	-0.323583
C6	0.230575
PLCXD3	0.0367921
OXCT1	-0.0655496
GHR	0.363662
FGF10	0.491334
FGF10-AS1	-0.127574
EMB	0.11999
PARP8	0.197605
ITGA1	0.191084
ARL15	0.357481
MTREX	-0.0982951
PLPP1	0.207175
RAB3C	-0.152829
PDE4D	0.0897908
ELOVL7	-0.143263
CWC27	-0.200704
ADAMTS6	0.36889
NLN	-0.345921
MAST4	0.270424
PIK3R1	0.15349
SLC30A5	-0.226852
CCDC125	-0.263997
MAP1B	0.244746
ARHGEF28	0.0543786
IQGAP2	0.312572
LHFPL2	0.283926
ARSB	-0.153104
JMY	-0.116964
HOMER1	-0.0996545
CMYA5	-0.0341486
THBS4	0.392401
RASGRF2	0.173669
SSBP2	0.196136
XRCC4	-0.117759
VCAN	0.416311
EDIL3	0.0603247
MEF2C	0.437749
LUCAT1	0.0277128
KIAA0825	-0.307484
SLF1	-0.199009
MCTP1	0.0937886
ELL2	-0.0662247
ST8SIA4	0.227597
PAM	0.214452
EFNA5	0.357913
FER	-0.0505483
EPB41L4A	0.0743886
MCC	-0.0478891
LVRN	0.381265
SEMA6A	0.340499
TNFAIP8	0.243478
SNCAIP	-0.0892604
PRDM6	0.328655
ZNF608	-0.059024
MARCHF3	-0.0300391
SLC12A2	-0.0921484
CHSY3	-0.65678
CXCL14	-0.0470235
TGFBI	0.223295
SPOCK1	-0.0350935
KLHL3	0.0321093
HBEGF	0.0416776
ARAP3	-0.417662
ARHGAP26	0.00817637
KCTD16	-0.458314
PPP2R2B	-0.389618
DPYSL3	-0.0080303
ABLIM3	0.100929
AFAP1L1	-0.313406
CARMN	0.218996
PPARGC1B	-0.316253
CSF1R	0.131525
PDGFRB	-0.00619966
CD74	0.211241
SLC36A1	0.190624
GALNT10	0.229763
FAXDC2	-0.089412
SGCD	0.257428
TIMD4	0.243886
HAVCR2	-0.074642
ITK	-1.55519
EBF1	0.534223
GABRB2	0.0258664
SLIT3	0.446835
DOCK2	0.32073
LCP2	0.204617
SH3PXD2B	-0.260596
NEURL1B	-0.21906
HRH2	-0.224036
ADAMTS2	0.216019
GFPT2	0.0589347
BTNL9	0.201834
EXOC2	-0.226422
GMDS	-0.00732363
GMDS-DT	-0.509406
SERPINB9	0.211314
SLC22A23	-0.00689494
LYRM4	-0.225665
F13A1	0.443973
LY86	-0.467629
RREB1	0.251983
BMP6	0.0456315
TXNDC5	-0.242144
GCNT2	-0.692146
NEDD9	0.269476
GFOD1	0.295801
CD83	0.511717
JARID2	-0.0399843
ATXN1	0.106644
RNF144B	0.215554
MBOAT1	-0.00445268
RIPOR2	-0.0674529
IER3	-0.273148
TNF	0.182441
HSPA1A	-0.500018
NOTCH4	0.137202
HLA-DRA	0.409504
HLA-DQA1	0.355257
HLA-DPA1	-0.0506761
HLA-DPB1	0.224001
FKBP5	-0.0724438
KCTD20	-0.0315632
PI16	0.263124
FGD2	-0.112789
BTBD9	-0.461387
DAAM2	0.0328923
CCND3	-0.0135116
TRERF1	0.0459322
SUPT3H	-0.687835
CLIC5	0.108839
RCAN2	0.255834
PLA2G7	-0.00661767
ADGRF5	0.0679027
TNFRSF21	-0.113142
CD2AP	-0.130335
PTCHD4	-1.2982
ELOVL5	-0.141755
LRRC1	0.193222
MLIP	0.0183131
BMP5	0.140185
COL21A1	-0.0762739
BEND6	-0.122137
ADGRB3	0.302633
FAM135A	0.000380391
LINC00472	-0.905437
CD109	-0.328797
COL12A1	0.0705442
FILIP1	0.260581
MYO6	0.0762945
BCKDHB	-0.25436
TENT5A	-0.523562
LINC02542	-0.191395
IBTK	-0.0932436
ME1	0.371812
CEP162	-0.10675
RNGTT	-0.188652
ANKRD6	-0.381237
BACH2	-0.470033
EPHA7	0.00372332
FBXL4	-0.0577562
PRDM1	0.0604856
CRYBG1	0.00412852
SOBP	0.202185
FOXO3	0.133682
ARMC2	-0.361658
AK9	-0.184628
SLC16A10	0.0398279
MFSD4B	-0.301998
REV3L	0.0218141
FYN	-0.2729
LAMA4	0.429126
NT5DC1	-0.148031
DSE	0.202488
MCM9	-0.298649
FAM184A	0.0308184
MAN1A1	0.269343
TBC1D32	-0.269293
NKAIN2	-0.563261
TPD52L1	0.122063
RSPO3	-0.216171
THEMIS	-0.908001
PTPRK	0.248415
LAMA2	0.330733
ENSG00000226149	-0.304911
ARHGAP18	0.560529
EPB41L2	0.242268
ENPP1	0.250723
SLC2A12	0.102505
PDE7B	0.038463
MAP3K5	0.0394437
TNFAIP3	0.423808
NHSL1	0.111672
PHACTR2	-0.253883
PLAGL1	0.085285
UTRN	0.251389
UST	0.217217
PLEKHG1	0.32646
MTHFD1L	0.220871
AKAP12	0.272235
CCDC170	0.11492
ESR1	-0.665266
SYNE1	0.0450883
CNKSR3	0.27102
TIAM2	0.0811374
ENSG00000287092	0.105237
ZDHHC14	0.068595
SYTL3	0.0327913
EZR	0.354637
FNDC1	-0.00301438
PRKN	-1.75571
QKI	-0.0681072
PDE10A	-0.106557
RPS6KA2	0.310824
AFDN	0.230799
SMOC2	0.0898499
THBS2	0.0934479
WDR27	0.021065
FAM20C	-0.328288
MAD1L1	-0.25373
GNA12	-0.174893
SDK1	0.23137
FOXK1	-0.0314139
C1GALT1	0.439233
MIOS	-0.379792
GLCCI1	-0.0610497
ICA1	0.17893
THSD7A	0.420027
AGMO	-0.328973
MEOX2	-0.0389843
AHR	0.0360953
HDAC9	-0.0607667
POLR1F	-0.326081
TMEM196	0.49799
ENSG00000243004	0.05539
ITGB8	0.47736
RAPGEF5	-0.0424461
PALS2	-0.230577
OSBPL3	-0.0124997
CYCS	-0.232741
LINC02981	-0.0778107
HIBADH	-0.196374
JAZF1	-0.068596
CREB5	0.35907
CPVL	0.0764083
CHN2	0.00193824
ZNRF2	-0.191544
NOD1	-0.140592
MINDY4	-0.107313
PDE1C	0.00774185
BBS9	-0.377976
BMPER	0.0132979
HERPUD2	-0.173737
EEPD1	-0.0506036
AOAH	0.244423
ELMO1	0.179119
SFRP4	0.230619
TRG-AS1	-0.252437
AMPH	-0.145297
INHBA	-0.0735673
GLI3	0.436723
STK17A	-0.0396482
ADCY1	-0.175161
IGFBP3	-0.0568989
TNS3	0.491038
PKD1L1	-0.135808
VWC2	-0.144689
IKZF1	0.240075
GRB10	0.323939
COBL	-0.733523
EGFR	0.373914
VKORC1L1	-0.144197
TPST1	-0.253853
LINC00174	-0.118536
AUTS2	0.252333
NCF1B	-0.389039
BAZ1B	-0.0689814
MLXIPL	0.156548
ELN	-0.00587605
GTF2IRD1	-0.170179
NCF1	-0.609255
HIP1	0.0504602
GSAP	0.305202
MAGI2	0.0585543
MAGI2-AS3	0.0166831
CD36	0.502796
SEMA3C	0.468433
HGF	-0.222218
CACNA2D1	0.25559
SEMA3E	0.205886
SEMA3A	0.374699
SEMA3D	-0.351049
ELAPOR2	0.106996
ABCB1	-0.460899
ADAM22	-0.0824685
STEAP4	0.0883969
STEAP2	-0.26847
CFAP69	-0.233624
CDK14	0.141364
ENSG00000244055	-0.227051
VPS50	-0.0721692
ENSG00000285090	-0.035352
PPP1R9A	-0.297379
PDK4	-0.19604
DYNC1I1	0.123578
TAC1	-0.225643
SERPINE1	-0.00692181
CUX1	0.111801
PRKRIP1	-0.125134
NAMPT	0.112918
PRKAR2B	0.175852
LAMB1	0.0903187
IMMP2L	-0.377107
LRRN3	-0.332716
DOCK4	0.328459
ZNF277	-0.362307
FOXP2	0.161367
MDFIC	0.203661
TFEC	0.198665
MET	0.238471
CTTNBP2	0.226133
KCND2	0.232401
CPED1	0.0228355
CADPS2	0.229016
PODXL	-0.102572
PLXNA4	0.273632
CALD1	0.461032
DGKI	-0.447609
CREB3L2	-0.137848
TRIM24	-0.104706
HIPK2	0.0138736
TBXAS1	0.237729
DENND2A	0.128492
TPK1	-0.310018
PRKAG2	0.357517
GALNT11	-0.243701
LMBR1	-0.453512
ARHGEF10	0.0357901
ANGPT2	0.118787
MFHAS1	-0.040671
MSRA	0.00923633
DLC1	0.236348
MSR1	0.364018
SLC7A2	0.288139
MTUS1	0.136949
PSD3	0.40358
ENSG00000253557	0.0548886
CSGALNACT1	0.313832
LPL	0.284457
GFRA2	-0.0253926
SLC39A14	-0.261009
TNFRSF10B	0.00481186
TNFRSF10D	0.292814
LOXL2	-0.119177
STC1	0.284079
ADAM28	-0.170537
DOCK5	-0.651279
EBF2	0.295052
PTK2B	-0.039822
SCARA3	-0.00669534
SCARA5	0.158201
RBPMS	0.383757
RAB11FIP1	0.069915
HTRA4	0.20664
SFRP1	-0.292464
PLAT	-0.25048
IKBKB	0.11626
PXDNL	0.248144
LYN	0.383784
PLAG1	-0.38819
LINC00968	-0.0421586
FAM110B	-0.0674143
TOX	-1.26991
CHD7	0.0349444
PDE7A	0.071624
MYBL1	-0.713557
PREX2	0.405878
SULF1	0.036093
CRISPLD1	0.0358801
ENSG00000285744	-0.739972
TPD52	-0.30967
ZNF704	0.11878
PAG1	-0.0374502
FABP5	-0.243444
FABP4	0.157181
WWP1	0.187866
MMP16	-0.350812
RIPK2-DT	-1.04838
RUNX1T1	0.348072
TRIQK	-0.332282
GEM	0.260772
SDC2	0.162978
NIPAL2	-0.312691
RNF19A	-0.022379
NCALD	-0.0216288
MAILR	0.40431
ZFPM2	-0.0135809
OXR1	-0.130664
ANGPT1	0.180238
RSPO2	-0.25255
SYBU	-0.117212
TRPS1	0.390059
EXT1	0.301968
SAMD12	-0.362282
ENPP2	0.0603101
DEPTOR	-0.0499664
COL14A1	0.416945
SNTB1	0.042391
HAS2	-0.0157175
ZHX2	-0.182877
ATAD2	-0.218839
FBXO32	0.172337
TMEM65	-0.139867
MTSS1	0.395991
PVT1	-0.895769
CYRIB	0.291
ASAP1	0.0715958
KCNQ3	0.243615
SLA	-0.171993
KHDRBS3	0.13449
FAM135B	-0.0973552
COL22A1	0.215007
TRAPPC9	-0.168387
DOCK8	0.196302
KANK1	-0.0973414
SMARCA2	-0.122649
RFX3	-0.0437049
GLIS3	0.0384552
SLC1A1	-0.0153068
JAK2	0.176486
PTPRD	0.317944
LURAP1L	-0.259076
MPDZ	0.130778
NFIB	0.388113
FREM1	0.0691915
TTC39B	0.0121502
CCDC171	-0.0884235
BNC2	0.214325
ADAMTSL1	0.102114
PLIN2	0.1404
MLLT3	0.000733275
LINC01239	0.101858
TEK	-0.126289
MOB3B	-0.0400878
ACO1	0.142668
AQP7	0.3517
UBAP2	-0.0773471
UNC13B	-0.0100514
RUSC2	-0.000514292
TPM2	0.374236
DCAF10	-0.18575
CNTNAP3	0.0959643
CNTNAP3B	-0.145596
PGM5	0.181777
MAMDC2	0.193684
CEMIP2	-0.0282095
PCSK5	0.206861
PRUNE2	0.108835
GNAQ	0.374286
TLE4	0.144305
TLE1	0.0368189
NTRK2	0.0489027
AGTPBP1	-0.0668238
GOLM1	-0.0848828
DAPK1	0.343321
CTSL	-0.532167
SYK	0.368872
CENPP	-0.257939
AOPEP	-0.56142
PTCH1	-0.155884
CDC14B	-0.569879
TMOD1	0.0612491
TBC1D2	-0.00629317
COL15A1	0.449326
TGFBR1	0.123934
NR4A3	0.24566
INVS	-0.14736
ABCA1	0.0853689
ZNF462	0.162845
CTNNAL1	0.00115188
EPB41L4B	0.0434695
PALM2AKAP2	0.531858
SVEP1	0.342114
LPAR1	0.244079
UGCG	0.0267012
HSDL2	0.124561
ZNF618	0.0456233
COL27A1	-0.00326543
AKNA	0.0536183
TNC	0.0634086
PAPPA	-0.166656
ASTN2	-0.605038
TLR4	0.0482962
MEGF9	-0.233675
TRAF1	-0.0897674
CNTRL	-0.0390379
GGTA1	0.153145
DAB2IP	0.00168272
DENND1A	-0.0384586
NEK6	-0.0111731
NIBAN2	-0.197722
SH2D3C	-0.283283
FNBP1	0.141627
HMCN2	0.152356
RAPGEF1	0.0907552
ADAMTSL2	-0.0686007
CAMSAP1	-0.184685
EGFL7	-0.154696
PTGDS	-0.110068
PNPLA7	-0.286451
DIP2C	0.188869
KLF6	0.138633
IL2RA	0.0842669
PRKCQ	-0.901003
SFMBT2	0.448358
ITIH5	0.40746
CELF2	0.0785039
CCDC3	0.170838
FRMD4A	0.397992
FAM107B	0.14377
FAM171A1	0.160042
ITGA8	0.253898
ST8SIA6	-0.0477772
MRC1	0.501339
CACNB2	0.0141209
NSUN6	-0.177382
PLXDC2	0.393268
NEBL	0.162387
PIP4K2A	0.103233
KIAA1217	0.177318
APBB1IP	0.282017
ANKRD26	0.10074
SVIL	-0.0296552
ZNF438	-0.461822
ZEB1	0.178054
CCDC7	-0.223923
NRP1	0.197133
PARD3	0.163949
CREM	0.497867
CXCL12	0.129706
RASSF4	0.170066
ALOX5	0.0888425
ARHGAP22	0.196087
WDFY4	0.0678448
TIMM23B	-0.299788
PRKG1	0.229575
BICC1	0.410771
FAM13C	0.243094
ANK3	0.366078
MYPN	-0.115479
TET1	-0.419173
SRGN	0.519049
HK1	-0.238802
TSPAN15	-0.0489898
CDH23	0.125493
SPOCK2	-0.665984
MCU	-0.184925
KCNMA1	0.10905
DLG5	-0.0830628
ZMIZ1	0.0622288
ENSG00000283913	-0.652118
WAPL	-0.0532512
LDB3	-0.394629
PAPSS2	-0.0151
ACTA2	0.392274
KIF20B	-0.252159
PCGF5	-0.0852419
EXOC6	0.0609998
PLCE1	0.10503
TBC1D12	0.129492
SORBS1	0.46007
ENTPD1	0.163035
CC2D2B	-0.339683
BLNK	-0.0843925
PIK3AP1	0.182039
UBTD1	-0.29474
CRTAC1	0.364999
HPSE2	-0.0467973
DNMBP	-0.110819
FBXW4	-0.085341
KCNIP2	0.0961198
SH3PXD2A	0.176767
ITPRIP	-0.197365
SORCS1	-0.812408
ADD3	0.370117
GPAM	0.26375
TCF7L2	0.245614
ABLIM1	0.151656
GFRA1	-0.357388
SHTN1	0.160407
SLC18A2	-1.31004
GRK5	0.0791102
ATE1	-0.496435
TACC2	0.11432
PLEKHA1	0.344654
CPXM2	0.00832562
CHST15	0.0316946
FAM53B	0.0464315
CTBP2	0.11429
ADAM12	-0.552693
PTPRE	0.045178
EBF3	0.150956
INPP5A	-0.0496306
PNPLA2	-0.093813
AP2A2	0.400994
KCNQ1	-0.145616
HBB	0.0168899
ENSG00000291143	-0.27941
DENND2B	0.146485
AMPD3	-0.505128
LYVE1	0.0258479
GALNT18	0.0169215
TEAD1	0.195447
SPON1	-0.277183
RRAS2	0.0159824
PSMA1	-0.859927
PDE3B	0.38519
SOX6	0.155987
NAV2	0.276017
ANO5	0.00359343
LGR4	0.25699
MPPED2	-0.24902
ELP4	-0.508827
CD44	-0.128344
PAMR1	-0.152892
LDLRAD3	-0.0735098
PRR5L	0.063298
LRRC4C	-0.0918111
TSPAN18	-0.244253
PHF21A	0.0493936
DDB2	-0.143517
NR1H3	0.0562883
MADD	0.152643
PTPRJ	0.351711
CTNND1	0.209649
MS4A6A	0.182974
MS4A4E	-0.232498
MS4A7	-0.0945637
MS4A14	0.0166738
CD6	-2.28989
FTH1	0.233429
NEAT1	0.0288466
MALAT1	-0.294982
PACS1	-0.113719
C11orf80	-0.323324
ANO1	-0.18757
SHANK2	0.0445281
FCHSD2	0.260362
P2RY6	0.0567222
ARHGEF17	0.138254
XRRA1	-0.114202
SLCO2B1	0.356577
ARRB1	-0.0846478
DGAT2	-2.09506
EMSY	-0.141022
PAK1	-0.209397
DLG2	-0.101643
SYTL2	0.0272409
ME3	-0.0333398
PRSS23-AS1	0.204401
TMEM135	0.173345
NOX4	0.349104
SMCO4	-0.201714
PIWIL4	-0.202854
AMOTL1	-0.0667569
SESN3	-0.126818
MTMR2	-0.231526
MAML2	0.215922
CNTN5	-0.257472
ARHGAP42	0.235379
TRPC6	-0.497412
CEP126	0.0166524
BIRC3	-0.0715979
MMP1	-0.27945
MMP3	0.186411
DYNC2H1	0.175797
PDGFD	0.397585
GUCY1A2	0.13515
DDX10	0.0134442
ARHGAP20	0.132579
POU2AF1	-0.13549
SIK2	0.150999
IL18	-0.0760176
LINC02762	-0.159966
ZBTB16	0.2751
CADM1	-0.254724
TAGLN	-0.0123227
IL10RA	-0.349332
CBL	-0.16692
MCAM	-0.208078
MIR100HG	-0.158204
UBASH3B	-0.268846
JHY	-0.154038
CLMP	0.192982
GRAMD1B	-0.0888468
PKNOX2	-0.244324
CDON	0.387636
ETS1	0.36705
FLI1	0.289966
NTM	0.33159
JAM3	-0.182679
B4GALNT3	0.01964
NINJ2	-0.333988
ERC1	0.17568
WNT5B	-0.0262314
CACNA1C	0.213909
ITFG2	-0.595807
TSPAN9	0.123792
ANO2	-0.632453
VWF	0.39142
CD163L1	0.288525
CD163	0.42762
SLC2A3	0.202716
MFAP5	0.524573
A2M	0.17619
CLEC2D	0.233591
CD69	0.409757
KLRF1	-2.8776
CLEC7A	-0.056487
OLR1	0.510031
KLRD1	-0.269118
KLRK1	-0.286501
ETV6	0.132865
APOLD1	-0.229096
GPRC5A	0.107663
EMP1	0.412736
RERG	0.199252
EPS8	0.22114
LMO3	-0.167434
RERGL	-0.65556
PLEKHA5	0.211931
PDE3A	0.347004
ABCC9	0.0937326
C2CD5	0.108764
SOX5	0.416616
BCAT1	0.290389
RASSF8	-0.120435
ITPR2	0.380134
STK38L	0.00261397
BMAL2	-0.0828928
PPFIBP1	0.0641966
CCDC91	0.0420314
TMTC1	0.245736
RESF1	0.058972
FGD4	0.0266264
KIF21A	0.0241215
ABCD2	-0.307174
SLC2A13	-0.140532
PDZRN4	-0.0835975
PRICKLE1	0.152607
TMEM117	-0.21977
SLC38A1	0.129097
SLC38A4-AS1	-0.793426
PCED1B	-0.0501108
HDAC7	0.165452
PRPF40B	-0.19106
FMNL3	0.170939
GPD1	0.157078
DIP2B	0.178276
BIN2	-0.30388
IGFBP6	-0.215577
CSAD	0.0629359
NCKAP1L	-0.0477366
ITGA7	0.19039
SARNP	-0.325196
MMP19	0.211028
RBMS2	-0.107057
SLC16A7	-0.072208
SRGAP1	0.118011
RASSF3	0.0606048
MSRB3	0.0223201
HMGA2	-0.158656
IFNG-AS1	-0.615423
IFNG	0.288716
CPM	-0.196197
LYZ	-0.192965
ENSG00000258168	-0.469046
PTPRB	0.3844
TRHDE	0.234417
TRHDE-AS1	-0.0782489
NAV3	0.0450932
SYT1	0.181937
ACSS3	0.141584
PPFIA2	-0.076228
TMTC2	-0.136429
MGAT4C	0.107291
KITLG	0.047275
ATP2B1	-0.28963
EPYC	-0.186276
CEP83	-0.170065
FGD6	0.00840699
NTN4	0.360242
CFAP54	-0.319669
GAS2L3	-0.0571906
GNPTAB	0.00955342
IGF1	0.311589
CHST11	0.277621
NUAK1	0.331313
ABTB3	-0.140096
CMKLR1	0.369548
ACACB	0.364449
GIT2	-0.172624
TBX5	-0.00328333
TMEM233	-0.174641
P2RX7	0.192436
KDM2B	0.160025
RILPL2	0.0163923
RILPL1	-0.238042
SCARB1	0.211142
TMEM132C	0.0588962
SLC15A4	-0.353391
ADGRD1	0.132457
EP400	0.0572853
ZMYM2	-0.122662
XPO4	-0.158873
SPATA13	0.0600733
FLT1	0.182299
MTUS2	0.0293169
KATNAL1	-0.0772104
HSPH1	0.317422
FRY	0.240476
STARD13	-0.000617012
ENSG00000230490	-0.188188
NBEA	-0.292166
DCLK1	0.249786
SMAD9	-0.152346
POSTN	0.253544
LHFPL6	0.235706
LINC00598	-0.214458
FOXO1	0.347586
DGKH	-0.457076
EPSTI1	0.108754
ENOX1	-0.212165
GTF2F2	-0.12024
LCP1	0.169361
RUBCNL	0.00790895
HTR2A	-0.200194
CAB39L	0.239167
KPNA3	-0.163158
WDFY2	0.0686859
PCDH17	0.0703098
PCDH9	0.232946
DACH1	-1.09151
KLF12	0.166596
ACOD1	-0.0136903
MYCBP2	0.220252
GPC5	-0.413051
GPC6	0.289193
ABCC4	-0.130066
DOCK9	0.402877
GPR183	0.223479
ITGBL1	0.439297
FGF14	0.055022
EFNB2	0.355627
NALF1	0.134518
ENSG00000285534	-0.23187
COL4A1	0.129836
COL4A2	0.133148
RAB20	-0.201807
MCF2L	0.0661381
TMEM255B	-0.0252629
RASA3	-0.0180206
RNASE1	-0.209083
SLC7A8	-0.18787
ADCY4	-0.284318
STXBP6	-0.0315194
NOVA1	0.472869
ENSG00000258081	0.0608563
PRKD1	-0.130463
AKAP6	-0.103134
PRORP	-0.17029
MIPOL1	-0.751749
LRFN5	-0.0437625
TOGARAM1	-0.125228
MIS18BP1	-0.0678452
FRMD6	0.213385
NID2	0.159776
PTGDR	-0.58096
SAMD4A	-0.151937
GCH1	-0.0335447
PELI2	-0.102159
TMEM260	-0.641735
DAAM1	0.314662
RTN1	-0.141396
PRKCH	0.381749
RHOJ	0.0702592
SGPP1	-0.152315
SYNE2	0.169137
FUT8	0.0581325
RAD51B	-1.64313
ACTN1	0.298229
SMOC1	0.0454792
PCNX1	0.0753616
SIPA1L1	-0.15269
RGS6	0.0806181
LTBP2	0.0619364
TTLL5	-0.829697
SPTLC2	0.0155425
NRXN3	-0.0739384
DIO2	-0.0780184
CEP128	-0.185742
STON2	-0.14586
FLRT2	0.209922
TTC7B	-0.158104
CCDC88C	0.170489
TC2N	-0.0834624
RIN3	0.315103
LGMN	0.287968
PPP4R4	0.0370661
SERPINA3	-0.131269
CLMN	0.343931
SYNE3	0.16326
BDKRB2	-0.0499026
BCL11B	-0.717084
EML1	0.293648
MEG8	-0.136714
PPP2R5C	-0.237231
HSP90AA1	0.177443
GPR132	0.0410151
IGHA2	-0.00831757
IGHG4	0.466431
IGHG2	0.0178393
IGHGP	-5.22078
IGHA1	0.459975
IGHG1	0.43738
IGHG3	0.210247
IGHM	0.561192
ATP10A	0.0783623
FMN1	-0.0085155
RYR3	0.0474656
SLC12A6	-0.195175
GOLGA8A	-0.504854
DPH6	-0.19707
MEIS2	-0.0514157
SPRED1	0.23719
RASGRP1	-0.707632
THBS1	0.12124
BMF	-0.295831
EHD4	0.202735
TTBK2	-0.0342403
UBR1	-0.266712
SLC30A4-AS1	0.0127417
SEMA6D	0.177155
FBN1	0.580967
FGF7	0.0333792
ATP8B4	0.252977
GLDN	0.0988709
DMXL2	0.402152
MYO5C	-0.276555
MYO5A	0.506702
PRTG	-0.387891
NEDD4	-0.0217693
TCF12	-0.190219
CGNL1	0.0325921
ALDH1A2	0.0618791
AQP9	0.141976
MYO1E	-0.0404725
RORA	-0.0627844
TLN2	0.332308
TPM1	0.281514
DAPK2	0.103627
SMAD6	-0.183371
SMAD3	0.0396968
ITGA11	0.251983
PAQR5	-0.0690917
UACA	0.11284
NEO1	-0.0365035
PTPN9	-0.35902
TBC1D2B	0.0657524
BCL2A1	-0.0325371
CEMIP	0.289485
ADAMTSL3	0.213531
ENSG00000285667	-0.296049
NTRK3	0.0555109
ISG20	-0.0923157
PLIN1	0.399277
AP3S2	-0.263987
ZNF710	0.0986093
SV2B	0.116367
SLCO3A1	0.1439
RGMA	0.0537744
MCTP2	-0.179503
NR2F2-AS1	0.0859342
IGF1R	0.110233
LRRC28	-0.235666
MEF2A	0.360502
ADAMTS17	0.0979654
PCSK6	0.00823394
IL32	0.136754
PPL	-0.116034
CIITA	-0.194846
SNX29	0.372338
CPPED1	-0.0218645
MRTFB	0.407946
PARN	-0.0530075
BMERB1	0.0713206
MYH11	0.426634
ABCC6	-0.268018
XYLT1	0.34081
SYT17	-0.0832665
HS3ST2	-0.752891
USP31	-0.475665
GGA2	-0.280376
PRKCB	-0.16024
IL4R	-0.212131
ITGAL	-0.0952617
ITGAM	0.162868
N4BP1	-0.0241405
ZNF423	-0.0162575
ADCY7	0.169492
LPCAT2	-0.191513
MT2A	0.198284
MT1A	0.307189
MT1X	-0.54382
NLRC5	0.115648
KIFC3	0.253809
CDH11	0.1848
RRAD	0.0451714
SLC7A6	0.263529
ST3GAL2	-0.296621
ZFHX3	0.198116
ZNRF1	-0.0387086
CNTNAP4	-0.151086
WWOX	-0.33752
PKD1L2	-0.0237054
CMIP	0.192535
PLCG2	0.0508276
CDH13	0.0886874
CRISPLD2	0.056601
GSE1	0.195895
BANP	-0.0465401
RPH3AL	0.0712895
NXN	0.238558
SLC43A2	0.300766
RTN4RL1	-0.375981
RAP1GAP2	-0.264838
ATP2A3	-0.0796386
ZZEF1	0.0286999
SPNS2	0.132588
MINK1	-0.108148
XAF1	-0.0135579
POLR2A	-0.459753
MYH10	-0.141767
PIK3R5	0.278982
NTN1	0.120986
GAS7	0.209889
PIGL	-0.541347
TOM1L2	-0.132234
AKAP10	0.106971
SPECC1	-0.245605
KSR1	0.105108
FAM222B	-0.119681
ADAP2	0.415624
RNF135	-0.0500971
MYO1D	0.112797
CCL2	-0.625962
CCL8	-0.09259
CCL5	-0.129201
CCL14	-0.0981098
CCL18	0.0613135
CCL3-AS1	-0.231574
CCL3	0.528376
CCL4	0.0181719
CCL3L3	0.0374696
CCL4L2	0.160917
PLXDC1	0.0300703
IKZF3	-1.06108
CCR7	-1.30697
TMEM106A	-0.0837592
MEOX1	0.0493469
MAP3K14	-0.0931832
ARHGAP27	-0.133851
EFCAB13	-0.328072
SKAP1	-0.25669
COL1A1	-0.184696
ABCC3	0.257331
STXBP4	-0.190988
MSI2	0.12581
CUEDC1	0.0949699
TEX14	-1.19069
YPEL2	0.0657355
PPM1D	-0.0904297
BCAS3	-0.205943
TBX2	-1.0506
TANC2	0.14704
PECAM1	0.24864
SMURF2	0.0183365
CEP112	0.164617
PRKCA	0.0446182
PITPNC1	0.25265
FAM20A	0.236722
ABCA8	0.370878
ABCA9	0.120966
ABCA6	0.269172
ABCA10	0.217433
MAP2K6	-0.0558566
SLC39A11	-0.232527
GRB2	0.0642812
MYO15B	-0.0542328
RHBDF2	-0.0355779
MFSD11	-0.730366
USP36	-0.0342801
TBC1D16	-0.021781
RNF213	0.3927
CCDC57	-0.626722
WDR45B	-0.221974
TBCD	-0.0130461
COLEC12	0.209706
YES1	-0.0311082
SMCHD1	-0.134374
LPIN2	-0.127981
MYOM1	0.191761
EPB41L3	0.0810417
L3MBTL4	-0.175398
ARHGAP28	0.351158
PTPRM	0.350418
RAB31	0.314756
PIEZO2	-0.046479
GNAL	-0.120005
CIDEA	-0.191675
CEP192	-0.138164
LDLRAD4	0.0637318
ABHD3	-0.0882283
CABLES1	-0.151902
ANKRD29	-0.266916
LAMA3	-0.0299738
ZNF521	0.254711
RNF125	0.0501659
DTNA	-0.30024
FHOD3	-0.223588
KIAA1328	-0.945923
SETBP1	0.328598
PSTPIP2	-0.211716
ZBTB7C	0.320429
CTIF	0.0914288
ME2	0.337494
DCC	-0.958324
TCF4	0.326943
ATP8B1	0.249477
NEDD4L	-0.156068
MALT1	-0.0493007
ZNF532	0.0592501
SEC11C	-0.522654
RNF152	-0.0714785
TNFRSF11A	-0.473482
ZCCHC2	-0.0774511
PHLPP1	-0.17328
BCL2	0.287228
CDH19	-0.203416
CCDC102B	0.241966
SOCS6	0.076981
ZNF407	0.0557419
TSHZ1	-0.106813
ZNF516	-0.154411
MBP	-0.293135
NFATC1	-0.224819
ARID3A	0.219874
MOB3A	-0.158849
GNG7	-0.507361
PIP5K1C	-0.243034
PLIN4	0.225336
PLIN5	-0.810809
KDM4B	-0.11351
PTPRS	0.032422
RFX2	-0.0873128
VAV1	-0.297543
INSR	0.108291
ANGPTL4	-0.109012
MYO1F	0.279808
COL5A3	0.162189
PDE4A	-0.391219
SLC44A2	-0.328726
DOCK6	0.0848282
ZNF433-AS1	-0.617739
ADGRE5	0.0409724
ADGRE2	-0.26658
NOTCH3	0.261823
TPM4	-0.315391
MYO9B	0.152809
PLVAP	0.317956
PDE4C	-0.161488
CRTC1	-0.143844
COMP	-0.04427
PBX4	-0.0884749
DPY19L3	-0.201216
ANKRD27	-0.185241
GARRE1	0.146431
SCGB2B2	-0.563089
NPHS1	-0.477292
HCST	-0.74631
SIPA1L3	-0.425244
RYR1	-0.143727
SUPT5H	-0.416559
TMEM91	-0.109544
POU2F2	0.216169
LIPE-AS1	-0.888834
LIPE	0.0725065
PLAUR	0.317513
APOE	-0.413789
APOC1	-0.0583991
HIF3A	-0.0628734
PRKD2	-0.0510145
ARHGAP35	-0.0345705
PLA2G4C	-0.236792
FTL	0.311263
NKG7	-0.517985
HAS1	0.237639
FPR3	0.324959
ZNF611	-0.456332
ZNF331	0.403055
LILRB5	-0.0939248
DNAAF9	0.459193
SIGLEC1	0.253555
RNF24	0.0688869
RASSF2	-0.180459
SLC23A2	-0.0824819
PLCB1	0.234241
PLCB4	0.31905
JAG1	0.25644
ENSG00000270792	-0.373167
SPTLC3	-0.171244
ISM1	0.250835
MACROD2	-0.462694
RIN2	0.126272
RALGAPA2	0.221484
KIZ	-0.152007
ABHD12	-0.0963476
NINL	-0.0244823
HCK	0.271179
ACSS2	0.068314
EPB41L1	0.282713
MYL9	0.212726
SAMHD1	0.106466
TGM2	-0.391122
KIAA1755	0.193702
PPP1R16B	-0.190485
TOP1	-0.333765
ZHX3	-0.0389153
CCN5	0.0616314
NEURL2	-0.282478
EYA2	-0.23382
ZMYND8	-0.0108226
NCOA3	-0.0609812
SULF2	-0.0912907
PTGIS	-0.0139976
B4GALT5	-0.0442564
PTPN1	-0.200599
RIPOR3	-0.275223
NFATC2	-0.140778
TSHZ2	0.376534
APCDD1L-DT	-0.0111159
ZBTB46	-0.0513982
SAMSN1	0.393516
NRIP1	0.0512754
MIR99AHG	0.26704
NCAM2	-0.201249
MIR155HG	0.32126
JAM2	-0.00196041
CYYR1	0.214212
ADAMTS1	0.111097
ADAMTS5	0.244556
LINC01695	-0.0331444
BACH1	-0.0279467
TIAM1	0.0301542
EVA1C	0.331776
IFNAR2	0.123287
CRYZL1	-0.221109
ITSN1	0.439612
MRPS6	0.0174933
RCAN1	0.407855
RUNX1	0.24581
ENSG00000286153	-0.889205
DOP1B	0.040404
HLCS	-0.12228
KCNJ6	-0.615446
KCNJ15	0.126526
ERG	0.248978
LINC02940	-0.408686
BACE2	0.321713
MX2	-0.0958949
MX1	-0.0244451
C2CD2	0.104536
TRPM2	0.0651115
ADARB1	0.0666056
COL18A1	0.302146
PCNT	-0.0508673
MICAL3	0.0273516
KLHL22	-0.161551
BCR	0.0685367
DERL3	0.100816
KIAA1671	0.0845025
GRK3	0.336518
MN1	-0.0944419
TTC28	0.17589
MTMR3	0.00283672
LIMK2	-0.183387
SFI1	-0.232666
PRR14L	-0.000131723
TIMP3	0.173966
HMOX1	0.103868
CYTH4	-0.0996013
ENSG00000291015	-0.457618
PDGFB	-0.0669871
SREBF2	-0.0933036
PARVB	0.016996
PRR5	0.0014558
PPARA	-0.132692
GRAMD4	-0.0355628
TBC1D22A	0.297784
SHANK3	0.232574
CSF2RA	-0.183673
DHRSX	-0.308353
GYG2	0.355893
PRKX	-0.01617
LINC03070	-0.551388
ANOS1	-0.10155
MID1	0.137816
ARHGAP6	0.126613
SYAP1	-0.177517
NHS	0.0801576
ADGRG2	0.268465
SH3KBP1	-0.0265919
CNKSR2	-0.0581241
ZFX	-0.249677
PDK3	-0.152284
POLA1	-0.558284
GK	-0.0439839
DMD	0.233268
CYBB	0.420568
RPGR	0.0762685
TSPAN7	0.0221675
MAOA	-0.186448
MAOB	-0.244627
DIPK2B	-0.012883
MIR222HG	0.351341
SHROOM4	0.211767
MAGED1	-0.394021
GPR173	-0.329744
TSPYL2	-0.421667
ENSG00000227486	-0.189522
ZC3H12B	-0.530631
VSIG4	0.0976877
AR	0.0675507
OPHN1	-0.0519159
EDA	-0.14858
HDAC8	-0.1318
HMGN5	-0.416352
DIAPH2	0.149045
BTK	-0.131288
ACSL4	-0.267124
PAK3	-0.269733
PLS3	-0.0300133
DOCK11	0.252875
SLC25A43	-0.165581
SEPTIN6	0.0480533
RHOXF1	-0.319661
GRIA3	-0.222656
TENM1	0.215465
ENOX2	-0.275894
RAP2C-AS1	-0.289402
MBNL3	-0.107281
ARHGEF6	-0.0786697
FGF13	-0.639877
ATP11C	-0.0373757
GABRE	0.0938422
SSR4	-1.07482
ARHGAP4	-0.0734978
F8	-0.245059
[truncated: 1 more rows]
